# Supplementary material for: A DNA-Methylation-Driven Genes Based Prognostic Signature Reveals Immune Microenvironment in Pancreatic Cancer
Source: Front Immunol. 2022 Feb 10;13:803962. doi: 10.3389/fimmu.2022.803962 (PMC8866195; doi:10.3389/fimmu.2022.803962)
Supplement: Supplementary Table 1 — The final 75 differentially expressed MDGs. Sheet 1: The final 75 differentially expressed MDGs. Sheet 2: The gene list of DEGs and MDGs from TCGA-PAAD and ICGC-AU datasets. [file Table_1.xls]

## Sheet: Sheet 1
Gene Symbol	logFC	P.Value	adj.P.Val	Change
MKRN3	-1.29985	1.02735e-07	1.48087e-07	DOWN
ZNF703	1.48754	1.11385e-61	9.43394e-61	UP
KLF4	1.60972	6.86522e-45	3.19933e-44	UP
ARL4D	1.42782	3.18781e-23	7.49446e-23	UP
MAPK3	1.43318	1.03638e-104	9.94014e-103	UP
KLF2	1.54257	4.73453e-31	1.42199e-30	UP
FGF20	1.86752	8.98883e-19	1.85122e-18	UP
GPRC5A	4.8049	9.04095e-70	1.09596e-68	UP
PON3	-1.32712	2.20007e-22	5.02873e-22	DOWN
KCNJ8	-2.15194	6.58361e-72	8.77949e-71	DOWN
LGR5	4.15856	6.17392e-43	2.68691e-42	UP
DOK5	3.01691	1.01355e-51	5.91132e-51	UP
FITM1	-4.1989	4.20501e-103	3.4788e-101	DOWN
EPHX4	5.02538	3.26788e-82	6.84803e-81	UP
CD69	1.44165	3.86008e-15	7.09055e-15	UP
ALG1L	1.70411	2.39527e-13	4.15955e-13	UP
CXCR4	2.94335	5.23691e-58	3.86535e-57	UP
HES6	-1.49077	2.39983e-31	7.26524e-31	DOWN
ANXA13	4.85094	1.03281e-37	3.78914e-37	UP
PNMA1	2.10012	3.49639e-99	2.18756e-97	UP
GPT	-2.44545	1.26136e-52	7.5925e-52	DOWN
HAL	-1.05574	1.85638e-10	2.94244e-10	DOWN
SLC15A2	-1.05578	1.46061e-19	3.07852e-19	DOWN
SLC45A3	2.87947	8.66703e-47	4.29562e-46	UP
CPA1	-9.20754	3.30484e-27	8.74611e-27	DOWN
PTPRH	1.86628	1.01347e-41	4.2537e-41	UP
AKR7A3	-3.46686	3.0368e-55	2.01867e-54	DOWN
SEC11C	-1.75596	3.09587e-57	2.22852e-56	DOWN
LRRC31	4.65987	1.10359e-41	4.62193e-41	UP
MOGAT2	3.65782	2.71099e-32	8.44903e-32	UP
CXCL3	1.65285	6.85701e-13	1.17499e-12	UP
SH3BP1	1.46561	3.19084e-41	1.3149e-40	UP
CTRB2	-8.55927	2.06348e-24	5.02652e-24	DOWN
PHYHD1	-2.52843	2.65997e-83	5.87009e-82	DOWN
SPINK4	3.70531	2.10162e-20	4.55612e-20	UP
STOM	1.1122	5.1033e-44	2.29951e-43	UP
CSTA	1.9646	1.46509e-23	3.47576e-23	UP
IGFL3	2.24827	3.32901e-20	7.1689e-20	UP
HCAR1	3.92241	2.98894e-43	1.31822e-42	UP
TMEM97	-2.4946	2.67921e-66	2.76408e-65	DOWN
NMUR2	4.82717	1.18935e-40	4.79032e-40	UP
CELA3B	-9.90689	2.9118e-55	1.93632e-54	DOWN
CAPRIN2	-1.289	1.90431e-45	9.01834e-45	DOWN
LRRIQ4	2.031	5.57358e-22	1.25685e-21	UP
CLDN18	5.65677	7.80648e-17	1.51025e-16	UP
AMIGO2	2.24388	1.06479e-45	5.09231e-45	UP
SOWAHC	1.33891	5.27133e-57	3.76037e-56	UP
CLDN23	1.31832	1.69841e-16	3.25688e-16	UP
GPR65	1.12448	9.48526e-19	1.95184e-18	UP
SLAMF1	1.07879	6.06401e-12	1.00765e-11	UP
CALML3	-2.82301	7.74621e-32	2.38269e-31	DOWN
HTR1B	2.47497	1.27007e-30	3.7615e-30	UP
ASCL5	-2.7813	3.75445e-60	2.99259e-59	DOWN
MTMR11	2.21401	1.78941e-54	1.15775e-53	UP
RBPJL	-11.5107	4.17249e-118	9.97741e-116	DOWN
CLDN4	1.1611	1.26467e-20	2.75812e-20	UP
S100P	7.92802	1.1621e-41	4.86581e-41	UP
AQP12B	-10.188	5.59877e-116	1.14979e-113	DOWN
ZFP57	1.80377	2.13962e-09	3.27193e-09	UP
FXYD3	3.29449	7.51999e-74	1.08218e-72	UP
PPP1R14D	4.68468	3.28862e-51	1.89272e-50	UP
LPCAT4	1.65248	8.24303e-56	5.61414e-55	UP
KRT20	3.11949	6.28227e-13	1.0782e-12	UP
TFF3	4.09837	1.36232e-28	3.76394e-28	UP
MIA	5.45711	1.42453e-31	4.34428e-31	UP
AGR2	4.67708	3.82405e-64	3.62392e-63	UP
AIF1	2.11132	2.44665e-41	1.01206e-40	UP
S100A14	2.97585	1.23686e-32	3.89511e-32	UP
ARNTL2	2.64809	4.59548e-63	4.1286e-62	UP
C5orf38	-1.08726	2.128e-08	3.13975e-08	DOWN
GREB1L	2.27176	3.75507e-26	9.63949e-26	UP
CDX1	3.34929	1.49284e-37	5.45624e-37	UP
CD55	2.77413	6.60843e-88	1.86964e-86	UP
DDX43	-1.51895	2.37071e-14	4.24834e-14	DOWN
S100A2	4.60769	5.55577e-22	1.25299e-21	UP

## Sheet: Sheet 2
DEGs_TCGA-PAAD	MDGs_TCGA-PAAD	MDGs_ICGC-AU
S100A6	RRS1	PTBP3
CAMK2N1	KLHDC9	ARHGAP30
SH3KBP1	ZNF740	ZNF507
NBL1	MKRN3	SPRY2
VOPP1	ZNF703	DDX60L
MDK	FGD2	CD8A
SMS	ACTB	ZNF703
LGALS3BP	C10orf55	ZNF3
PKM	RASSF10	FERMT1
ARF6	PSMG3	TFF2
APOL1	KLF4	ARHGAP4
RAB11A	KLHL9	ZBBX
SULF2	MAFB	KLF4
SUMO1	TAS1R1	FGFR3
MARCKSL1	FAM133A	ZSCAN23
FXYD5	B9D1	FGFR2
MGLL	ZNF461	IL22RA1
MICU1	TMPRSS12	ZNF461
MTPN	ISCU	CALML3
JPT1	S100A11	FOXA1
IGFBP3	PDK4	ADIRF
PFKP	TTC25	SLC14A1
MAPK3	TAC1	AIM2
ACTB	KRT17	GLB1L
CFL1	HM13	MAGEB2
RALA	ARL4D	DOCK7
STX6	ZNF492	ABTB1
CRIP1	CERKL	NOXO1
S100A10	LRRIQ1	DLEU7
FHL2	PLOD2	SLC7A6
CLIC1	TMEM219	TNIP3
SKAP2	NRARP	DIS3L
S100A16	KLF5	SLC28A2
ZNFX1	PTCRA	ARL4D
DYNLRB1	NDUFA4L2	C15orf62
DUSP6	RCAN3	MYO1A
NAGA	TOM1L2	PLOD2
VASP	CTSH	NDUFA4L2
TMSB10	CCM2L	ALDH1A1
ITGB5	TNFRSF13C	IL1R2
SPTLC2	MAPK3	RBM12B
PNMA1	RPS27L	TESPA1
ARPC5	CITED4	KLHL41
MAP4K4	HOXD1	ANXA1
ATP6AP2	DGUOK	BHMT2
DPYSL3	FBXL8	CD9
NQO1	FAM3D	SSTR5
EFNB2	KLF2	TMSB4Y
OCIAD2	PLA2G2A	RELL2
SPARC	PROZ	AGR2
TNFRSF21	MAGIX	PGF
CYB5B	BIK	PLA2G3
KRT19	FBXW12	NTSR1
CAPZB	EFCAB12	NEIL1
AHR	BPIFB2	TACR2
GAPDH	ZNF90	FEM1B
RCN1	SFN	FBXO10
HLA-A	RAB26	HS3ST3A1
TSPAN1	DHRS2	KCTD17
RALB	FGF20	DCBLD2
MISP	GPRC5A	ANKRD13A
COL1A1	NAPRT	ZNF35
ZDHHC20	MT1F	KLF2
RAC1	PON3	ZBTB24
IFNGR2	USP27X	SLC3A2
ANO1	BTN3A3	POLR3K
COTL1	TREML4	KIF3C
HK1	ARFRP1	PLA2G2A
COL1A2	ACLY	JPH4
ATP6V1F	KCNJ8	ZNF880
MPZL1	TRIM67	SOCS1
VAMP3	RAB36	SPI1
COL5A2	PRSS41	TCTEX1D4
ARPC1B	CDK5RAP1	RPL7L1
RALBP1	BVES	SAPCD2
NRP2	ZNF568	IKZF3
CD82	TP53I13	LIMS1
CDK2AP1	LGR5	AQP5
DPYSL2	KLRG1	KLRK1
GSS	C2CD4A	PARD3
IFI27	CDO1	SLC9A4
ITGA2	TIMM17B	FAM3C
STMN1	LRFN5	FGF20
PSEN1	MSRB1	GPRC5A
TRIM14	TMEM168	ERN2
B4GALT5	PIM2	MAPK9
COL3A1	RTP4	STARD10
CXCL16	ENG	SLC38A11
LAMC2	DOK5	COL1A1
SULF1	NR0B1	HPGD
GRN	PHLDA2	ZNF750
ELF4	CBX4	NMUR2
SDC1	CLDN15	C12orf73
TPM4	NUDT16L1	RORC
MBOAT2	ZSCAN25	KCNJ8
MYOF	HFM1	RILP
TTYH3	PPP1R9B	IL20RA
MARVELD1	PRDX1	NME6
OSBPL10	SLC9A7	STXBP3
PPP3CA	EHD1	CRLS1
POSTN	FITM1	SFTA2
GNAI2	ZMYND10	SLC22A25
COL5A1	IL20RB	CDR2
SLC2A1	MARCKSL1	VPS72
CAP1	LRRN3	LGR5
SEPTIN9	KLF6	SULT1A2
DKK3	SLC25A14	PRKAB1
EIF6	TST	GULP1
CSTB	LDLR	ASPG
PSMB3	RASD1	PARD6A
ACSL3	ACTR3	LZTFL1
CD55	SLITRK1	SNN
PTTG1IP	ZNF750	VSIG10
LAMA4	AHR	IQCK
ANP32E	EPHX4	HEPACAM2
AFAP1	ARL4A	SNAPC1
EMB	CATSPER3	DOK5
B2M	DNAJC22	ATL2
TRAK1	CD69	KREMEN2
LGMN	LDHC	CD93
ACE	ALG1L	UBFD1
YWHAB	SSBP4	NOS3
ELK3	CAPS	RGS2
NREP	FOXP4	TBC1D2
MALL	EPGN	REM2
PRDX1	ZNF43	FURIN
S100A11	EIF5A2	ZNF660
NBDY	CXCR4	ARHGEF26
DYNLT1	TIMM22	HOXA11
ITGA3	TSSC4	PDCD6IP
HMCES	EPX	SAMD14
TWF2	HES6	CLDN15
ANTXR1	LRRC34	PLS1
PSMD1	FANCA	CCDC153
PLAT	S100Z	ENKD1
CTTNBP2NL	ANXA13	SMARCD3
ADAM10	TMEM171	MAPK3
GNG10	PTGIR	PDCD4
STING1	PDIA2	RBPJL
THY1	NQO1	SLC9A7
RNF19B	ATP6V0A1	FITM1
SGCB	ZNF570	C11orf53
IL13RA1	CLPTM1L	MAPKAPK5
RNF145	POU4F1	AQP12A
LAMB3	PCDH10	COL16A1
SLC16A3	B3GNT7	BTG2
RAP2B	PNMA1	SZT2
ARL6IP1	RAB8B	RPL3
MMP11	INPPL1	SETDB2
ACVR1	QDPR	STAMBPL1
FUCA1	ASPHD1	GJB2
TIMP1	CES3	ZNF7
MYO1E	GPT	TRAP1
FN1	HAL	CCDC74A
SLC6A6	CCNI2	MAOA
ISLR	BEND6	SNX31
ARPC4	RAB3A	TMEM181
CHMP4B	EFNA3	FOLH1
VCAN	PRKAB1	B3GNT4
ARPC2	TP53TG3D	MFAP4
RUNX1	RIPK3	PRSS1
PLAUR	POLM	AKR7A3
PEA15	SLC15A2	FOXH1
THBS2	SLC45A3	SYNGR3
MACROH2A1	CPA1	SH3GLB1
HMGA1	ARX	HIBCH
YWHAZ	NAA20	S100A4
EPHX4	ERVMER34-1	B4GALT6
ANXA1	LHFPL4	NXPE2
LBH	HUNK	SYCP2
ANXA2	IRX2	CD69
PSMB8	SOX17	ARHGAP29
CMTM6	PTPRH	CRYGS
PYGB	ADRA2A	ALG1L
CAPG	GALE	SOX15
GBP2	CNNM4	TNFRSF8
PLIN3	AKR7A3	SPATA12
CCR6	NOX1	CSF3
F2R	CT83	KBTBD8
EFNB1	TBC1D10A	ZNF43
MAP7D1	CRIP1	FGFRL1
VDR	SEC11C	NUDCD1
CTSS	INSL4	TRIO
LGALS1	ZNF593	CXCR4
GNPDA1	SLC32A1	CD28
CORO2A	LRRC31	RPS18
MOB1A	CRY2	HES6
LMNA	ELL2	SLC38A3
PRXL2B	VMP1	SLC4A4
PALLD	MOGAT2	SPRED3
FSCN1	LGALS7B	ENPEP
GIPC1	RGS9	GOSR1
TUBA4A	USP2	ANXA13
SERPINH1	PATL1	ECSCR
LAMA3	STAP1	WNK4
ADAM9	NKX6-2	POP4
VPS18	IGFLR1	PTGIR
HTRA3	STUB1	PPP1R3C
WDR1	SOX15	FADS2
CKLF	MSI1	ZFPM1
BZW1	CXCL3	PRSS8
EHD1	SH3BP1	CXCR3
KPNA2	CTRB2	TSPAN15
RAB31	PHYHD1	NHSL1
MCUB	CYP4F2	NTS
LTBP1	FOXE1	AFMID
C5orf15	CASP1	MUC13
BMPR2	SPINK4	DKK4
HNRNPAB	C9orf152	B3GNT7
MMP14	FOXD1	PNMA1
EHBP1L1	KIF12	RAB25
CTSB	ALG2	RAB3D
CORO1C	KCNJ13	COX7A1
RGS10	FCGBP	ASPHD1
BGN	NANOS3	IL12RB1
CD68	PHPT1	ACKR3
KIF4A	CKS2	IGF2
LY6E	CYB561A3	GPT
PTBP3	STOM	PRR15
ALAS1	SHB	HAL
APOL6	DNAJB5	SLC52A1
PIMREG	HOXD8	BACE1
ITGB4	AQP3	LGALS4
ARHGDIB	LYPLA2	NEURL1
BST2	AGT	ARL17B
KCTD5	AK1	SULT1C4
ENDOD1	LTA	NOMO2
ACTR2	FUOM	RNF144A
SHROOM3	SQLE	PIPOX
MYL12B	CSTA	ITLN1
CEACAM1	ZNF614	GBP6
DHFR	PARP14	ADAMTS4
UBE2T	FXYD6	FBXW11
PI4K2A	IGFL3	SLC15A2
LUM	CYP3A5	ACAA1
RHOC	ITM2C	SLC45A3
EGFL6	NDRG1	RGS5
HRH1	COL2A1	NAA20
TSC22D1	SLC40A1	IRX5
PRSS23	UNC93B1	KRT6A
PDLIM7	NKX6-3	SALL4
MYADM	NT5M	CANT1
SPRY4	HCAR1	JMJD7-PLA2G4B
IFI6	ANKRD65	B3GNT6
BNIP3L	SSUH2	ANXA4
OSTF1	GSTA4	PRKCH
PSMD14	CELA2A	MKRN3
SNRPB	ABHD14A-ACY1	MPEG1
ITGB1	S100A6	KLK10
CKAP2L	GNMT	PTPRH
MCM6	CSF2RB	ZNF497
NDC80	PYCARD	CMTM7
SERTAD3	METTL7A	GUCY2D
SOD1	POMT2	CYP2J2
FXYD3	TDRD1	BNIPL
LRCH1	KRT19	LRRN4
PLS3	ERCC1	TNNI1
HLA-DRA	CAMK2N1	CCDC8
UBE2L6	B3GNT8	BPHL
BPNT1	CYB5A	SEC11C
CERS6	TMEM97	PTHLH
PPP6R1	ABCC2	FAM178B
PGK1	CR1	LRRC31
ACTR3	TNFSF13	ALDH3A1
CLTB	STK31	CLEC4A
NECTIN2	CNIH2	CCKAR
CMIP	NMUR2	NRP2
NDP	BAMBI	ACVR2B
CTSK	RAB39A	TPM2
DLGAP5	CELA3B	LGALS7B
LMNB2	ZC3H10	RGS9
UNC5B	CDS2	FBXW8
TUBA1B	TRIM29	ZNF24
CEACAM6	CDKN1B	RHOU
ABCG1	ANXA6	AVPR1A
CTHRC1	CAPRIN2	PRPSAP2
COL12A1	IL13RA2	ZNF513
CD74	LRRIQ4	RPS19BP1
GPR137B	CLDN18	PPP6R1
LEF1	AMIGO2	CLDN18
HLA-B	GPR150	STUB1
TGFBI	CDK5R1	FGF11
CALM2	TSPYL4	KIF1C
CMTM3	ZNF595	TM4SF18
MR1	LYL1	SOX2
OLFML2B	GPR162	KRT13
ELOB	BCL2L15	FAM71E1
SKA3	AGFG2	MXRA8
DTL	PEMT	FAS
SLC44A4	RPS6KA6	ARRB2
AEBP1	ZNF675	CXCL3
CTSA	SOWAHC	SH3BP1
FBN1	CLDN23	CTRB2
ARHGEF2	GPR65	S1PR1
TWSG1	LDOC1	GPR89B
LGALS3	APOF	CEP128
ITGA1	ZNF280A	GBA2
NCAPH	FAM83C	PHYHD1
PLAU	SLAMF1	ITGB6
MMP12	GPHA2	CYP4F2
CSF2	ZNF726	KRT15
RND3	PLD3	FRMPD1
C1GALT1	CALML3	PSMC4
EDIL3	PIM3	DUSP2
EXO1	QTRT1	NSMF
OAS1	ZNF257	TMEM8B
RARA	TBX19	EPHB3
DYNLT3	ABHD15	CD3D
NEK2	HNF4A	SPINK4
COL4A2	RANBP3	CDH19
SPATS2L	RASSF7	C9orf152
ATOX1	HTR1B	AGPAT2
ACSL5	DCUN1D2	SHC3
BAX	ASCL5	TP53AIP1
TMSB4X	MTMR11	RPS6
GPRC5A	DYNLL2	TDP2
NEIL3	SLFN12	DLGAP4
IFI27L2	RBPJL	RASIP1
KIF20A	ZNF730	IL10
TMOD3	RIPPLY2	DLL4
PGD	CLDN4	PLEKHJ1
TOP2A	S100P	USP18
GPX4	CCDC106	BOK
DYNLL1	AQP12B	APOM
TXN	CRCT1	COL7A1
PML	PKDCC	STOM
REEP3	ZFP57	CLIC3
CST4	FXYD3	ASPSCR1
CTSZ	HMGCS2	WNK2
BUB1	ELF5	CNTNAP3
E2F8	RHBDL2	LYPLA2
HLA-DPB1	PPP1R14D	TRAF1
HLA-F	LPCAT4	FUOM
CETN2	CHRNA9	PPP1R1B
CDC25C	IL2RG	LSR
DNTTIP1	SLC25A33	UQCC1
HMGB2	UGT1A6	IGFBP7
DPY19L1	SLPI	DENND2D
DDAH2	KRT20	DNALI1
PNP	ELF3	ZXDB
HTR1D	CD79B	CXXC5
SNRPD1	IFT172	IGFL3
TMEM54	C2CD4B	CCDC9
RRAS	TFF3	REG4
SLC22A18AS	TMEM40	LCK
ARL4C	DHPS	DOK2
CDR2L	TEKT2	FAM216A
CARD16	TAGLN	CXCL5
TMEM200C	FAM135B	CD247
CAPN5	ZNF471	SIT1
INHBA	ZNF728	HOXB8
SLC9A1	RAP1GAP2	MRPS36
PFN1	MIA	CD3EAP
TFDP1	SPDYC	ECE1
RAC2	REST	GPR65
MND1	AGR2	GJB1
KERA	SLC1A7	BEX1
NUF2	AIF1	DGKE
HOPX	SYP	HCAR1
LMO7	SULT1C2	ANKRD65
WBP1L	LRRC10B	ITPR2
ATP5F1E	BEX4	PIK3R3
CEP55	FAM174A	FZD4
TUBB3	RAB38	MOGAT2
LYZ	UBTF	ELMO1
XXYLT1	PDZD4	CD5
CDH11	S100A14	CD52
APLP2	ABCD1	DUSP10
CD276	ARNTL2	SERPINA1
SPRED1	C5orf38	IQCC
ARL4A	BHLHE40	MBOAT7
GOLM1	GREB1L	FCRL6
CARD11	CDX1	BARX2
LIMS1	G6PC3	KDM2B
CTSC	RGPD2	CMTM3
B3GALT4	AREG	LAT
IFI35	MYL12A	HHEX
KIF26B	GDI1	GIMAP7
SKIL	CD55	PRSS33
PTPRE	GCOM1	LRRC66
LMNB1	PPP1R15A	HEY1
ENO1	PEG3	ZNF839
TRIM69	GCSAM	LIMS2
PSMB9	CDCA8	PITRM1
ADGRF4	IER5	HOXC13
TMEM176B	RXFP4	CTRB1
FOXP3	ZC3H12A	TSTA3
TSPAN3	DDX43	ASAP1
MKI67	GBP4	OPTN
IFI16	MT3	TMEM97
GABRD	SPRYD3	ZNF254
JUP	S100A2	STK31
DLX5	ARHGDIG	SUCLG1
RCC2	IGFBP6	RPL4
TPM3	ZNF880	CPA1
STK10	SYT8	ABCB9
NOP10		ITGA2
HLA-DPA1		BAMBI
COL4A1		CSGALNACT1
FTL		DRD1
LITAF		ABR
PCDH1		ZDBF2
PTTG1		GSPT2
TPX2		UGDH
PLAAT4		CENPV
ACTA2		CEP89
BAIAP2		SEL1L
CAVIN1		TBX20
B3GNT9		CAPRIN2
FSTL1		DLK1
SHISA5		AIF1
HEPH		ANKRD62
MCM10		LRRIQ4
CD1A		SP5
SAMD9		PON3
TMEM19		PLEKHD1
HLA-DRB1		CYB5R2
OAS3		POLR3G
MRC2		RABGGTB
CDKN3		EPHX4
TSPAN15		UBR3
CDCA2		EFS
BCL2L1		SYNE4
TMEM176A		ZYG11A
EPSTI1		SYNM
ABR		SP4
COL16A1		NAT2
AGR2		RAB12
LRRFIP1		SOD2
CYCS		BCL2L15
PLXDC2		AGFG2
GM2A		ADRA2A
PXDN		GNA15
KNL1		PCSK1
PLEKHG1		FBXO2
SEMA3C		E2F6
NTM		TINCR
SLC37A1		DLK2
LIX1L		GCNT3
DEPDC1		ALOX12
TAP1		RPS6KA6
PERP		NDUFAF6
AHNAK2		SOWAHC
SLC16A1		RGS14
GALNT10		CLDN23
NDE1		TIGIT
SLC39A1		HOXB2
SLPI		RAP1GAP
KLF5		HAUS5
SHCBP1		GP6
ST8SIA2		HAVCR2
MXRA8		LGALS7
FKBP10		LDHC
HOXC4		ATP2A3
ARNTL2		MUC2
LRRC8A		ANKUB1
RILPL2		FAM186B
MYH14		ODF3B
AP1S1		LDOC1
SERTAD1		TMEM150A
APOL2		THEMIS
RHOG		SLC2A1
UCP2		CNR2
CDK1		DKK1
RDM1		AQP12B
RASGEF1B		HOXC10
BUB1B		KIF19
ATP1B3		CAPN13
EMP2		SLAMF1
BATF		SHC4
NT5E		CLRN3
PIK3IP1		PIM3
AXL		DUSP6
DBN1		REG3G
TAGLN2		CLECL1
ETV1		PPFIBP1
ASF1B		ABCG8
ECM1		ELF5
LAPTM5		BMP4
TRIM10		MTRF1L
NINJ2		KIF3B
EFNA5		DND1
ADAMTS2		RASSF7
SAMD14		ZNF350
GSN		USP6
LUZP2		HTR1B
TACC3		ASCL5
NPFFR1		HOXA13
PFDN2		MTMR11
ANTXR2		KCNK5
ZNF703		NKX6-3
ATP6V0D2		PTGER2
SDC3		LRFN5
TBC1D2		BCL6
STYK1		ANGPT2
FRMD5		PVRIG
UBC		MIA3
CDC45		RHOBTB3
B3GNT3		CLDN4
SCCPDH		FAM25A
IL2RG		S100P
ACSL4		HSD17B1
HTRA1		SLC22A15
DAPP1		FAM149A
GPX2		GSTM4
MSRB2		ZFP57
SHISA2		SPINK1
ALYREF		FXYD3
CHSY1		SLC16A12
DIPK1C		PLEKHB1
TUBA1C		FUZ
MSN		HMGCS2
ABLIM3		SNRNP35
STRA6		ANKRD31
EMP3		FAM83E
AL121845.2		AXIN2
RABIF		REG1A
CPZ		ACTG2
NNMT		HIF1A
CENPF		PSEN2
HJURP		PPP1R14D
BICD1		LPCAT4
CELSR1		SEMA4C
EFNA2		CHRNA9
KLF16		STIL
MCU		TMEM107
SEC14L2		LYSMD4
SELPLG		LMO4
CDH3		PC
LPAR5		ASH2L
CENPA		AMIGO2
DEPDC1B		TMEM211
RFTN1		KRT20
COL8A1		VAMP5
UBE2C		TFF3
OAS2		ACAT1
C1QTNF5		PSMB2
C1orf54		IFT172
BCO1		CXCL11
GNA13		ZNF514
SLC24A3		DSC3
PLPP4		PLA2G5
TNFSF11		TUB
CAMSAP2		SENP5
S100A5		MOB3A
CKS2		CLDN3
FAM111B		RNF175
DKK2		SMARCA1
INPP4B		GSTM1
MMP13		NR0B2
GTSE1		TFF1
SGO1		CD3E
CD59		GBP5
SFRP4		CT83
CENPE		TMEM88
CFH		TP73
NCAPG		QRSL1
DNAJC5B		ITGA1
GNA15		MMP7
HS3ST1		MMP19
SEC23A		DES
C2		KRT5
GPR1		MIA
TMEM189		SLC10A6
BCAR3		BMP7
SERTAD4		DUSP5
EZR		CD226
SYTL2		SYP
ABCB4		ANXA9
PRNP		GRM5
GNS		UGT2B7
PRR11		CDKN2C
HMMR		BHLHE41
RARG		BEX4
LGALS9		VNN1
TNFAIP6		OAF
PTK7		PGM2
ARL6IP5		ATP1B1
CCL22		S100A14
MRPL14		KCTD11
RAB8B		TMEM200B
KCNK1		ABCD1
LIMK1		ALG9
NKAIN4		GTF2IRD2
PHF19		TOM1L1
CXCR4		ARNTL2
MYB		GIT2
DLEU7		C5orf38
AURKB		NPC1L1
KIF2C		RRBP1
MDFI		MYBPHL
CDC20		ACTA2
ANGPTL2		GREB1L
KIF18B		CDX1
PLEKHO1		SYNPO2L
KYNU		LMOD3
SLC15A3		RPS7
TXNRD1		XRCC4
RHBDL2		MT2A
LTBP2		HABP2
C3orf80		PIWIL1
E2F3		AZGP1
HLA-DQB2		LTC4S
MYL12A		PANK1
TMEM154		SEPHS2
HTATIP2		IL2RB
ZNF267		GDPD3
RACGAP1		CELA3B
SOWAHC		CD55
CDCA5		NFATC4
VILL		EIF4EBP1
KIF14		CSTA
TAP2		NAPA
PCDH7		SPRY4
TGFBR1		TSPAN11
ELOVL5		ABHD6
ZNF860		P2RY11
ASPM		DDX43
PRR5L		C6orf15
UHRF1		S100A2
MAP1A		CMIP
TNFRSF9		EEF2
LOXL1		RNF128
BIRC7		PLAGL1
ABHD17C		SYT8
CATSPER1		NAB1
GPNMB		CYP2W1
DHDH
CDC42EP3
KCTD17
TMEM26
IGFBP5
PBXIP1
ASPN
APOBEC3C
TPI1
ETS1
MYL9
CKAP2
EDNRA
CCND3
ADAMTS6
FGD5
RTKN2
APOBEC3D
RIPPLY3
NMU
NMI
LPCAT4
CD70
SMYD3
SORL1
FAM72C
MMP28
C1QA
LAMP5
AOC1
TRIM16
PARP3
LAP3
FOXL1
ASS1
HIF1A
PLA2G2D
GCNT3
ANLN
LRP1
GPR132
CANT1
MMP9
CSK
CILP2
PTPRR
EMP1
KIFC1
PAQR8
BCL11B
ECT2
MAD2L1
SYNDIG1
RIN3
GEM
PLCD3
PTAFR
B4GALNT3
HAPLN1
CYSTM1
SFRP2
NOX4
MTMR11
APOBEC1
PNOC
ACTN1
TNFSF9
EPB41L1
CYSLTR2
GJA1
RFLNA
TOR4A
RAD51
FOXS1
PRDM1
CENPK
BASP1
PLA2G7
CCL24
S100A4
SPON2
SLC44A1
KIF15
RAI14
DNAH3
CRISPLD1
MUC13
RRM2
SCD
HLA-E
SGPP2
VSIR
PROS1
SH3BGRL3
LY75
CDCP1
SOX11
PKIA
CEP170
RAB33A
ZNF365
MT-CO1
CTSE
RAB34
PLAAT2
EEF1A1
PBK
DCSTAMP
CXCR3
PLAAT3
ARL9
GSKIP
LEMD1
RP2
HK2
HOXA1
CENPI
CST2
BCL10
CTLA4
BST1
GPX8
GPR153
PPP1R18
KCTD12
CKS1B
TUBA1A
NUSAP1
NEDD9
TNFAIP8L1
ADGRB2
S100A13
TSPAN5
PHLDA3
GPR85
DRAXIN
ABCA12
ITM2C
CHST6
KIF11
CACNB3
MAD1L1
TMPRSS4
SQLE
NT5DC2
CNPY4
HPSE
TBXAS1
KCNN4
CD9
KRT17
GPSM3
MELK
HECW1
CENPM
TNFRSF18
TIMP2
IFNAR2
IQGAP1
MYL6
DMBX1
ZNF488
PMEPA1
UBALD2
TNFRSF1B
COL10A1
ACOT7
DOK5
GBP4
TMEM132A
CTSD
MAL2
CAPN2
ITM2B
ETS2
WNT10A
SLC7A7
WIPF1
CEMIP
AK4
PRKCI
FAM72A
DGKI
NAB2
PPP1R14D
TTK
DIAPH3
ITGB2
FNDC10
FBXO32
RAD54L
GPR68
SPC24
LOXL2
TNFSF15
SPOCD1
GATA3
HENMT1
C19orf33
HLA-C
SYT13
CBR3
MMD
ADAM19
MEI1
EPS8
ADAMTS14
C15orf48
TSPAN8
CCL17
SLC12A2
IFI30
JAM3
MB21D2
LRRC32
WNT2
NPC2
PLAC8
BLM
C11orf86
IGFL2
THSD7B
HSD17B6
CRIP2
ANOS1
CD109
MLLT3
STON2
KPNA7
ARHGAP27
BCL2A1
SPECC1
SIRPG
CREG2
ITGA5
LYPD5
UNC93B1
ENTPD1
FAM214B
ASPH
IL2RA
MX1
MFSD2A
UBE2S
UCN2
BEND6
HOXB7
ITPRIP
SEMA7A
SEPTIN11
TMC5
DOK4
CRYBG2
ANKFN1
GASK1B
E2F2
TYROBP
FAM83D
PYCARD
DEPTOR
GPC6
MAFF
CENPW
TIGIT
PNPLA3
ASPHD2
MLPH
PMP22
PRND
MUC12
SEMA3A
IRF1
SRGN
TNIP3
DDX60
GIMAP2
APOE
DUSP7
APOBEC3G
GPA33
PIK3C2B
TGFB1
CCNB1
RMI2
LXN
PLEKHA2
BID
CPPED1
TGM2
RCN3
PLEKHO2
SAPCD2
ZBED2
CD1E
PDLIM2
CALR
RUNX2
TRIM15
MET
GGT5
ARHGAP42
FIBCD1
IL21R
SLC25A24
ARRDC2
RHOF
LCP1
FGF1
AGMO
PLS1
CYP27A1
CLCN1
CCL26
FYN
TNC
ZBP1
ZNF462
CD300LF
INF2
CFAP300
IQGAP3
CALHM5
CLSPN
CDC42EP2
STS
PMCH
CLRN3
RELT
CCL18
CDCA8
SERPINE2
EHD3
IL22RA2
LIF
DRP2
HLA-DMA
LDLRAD4
CCR8
PROC
ACTN4
SNCAIP
ESM1
CRACD
BIRC5
ARL15
HSPG2
GZMA
HBEGF
SLC45A3
ORAI2
CD207
SEPTIN6
KIF18A
CCR4
STAT1
RAB7B
MICAL2
ROBO1
CAMK4
ISG15
H4C11
LAYN
HHIPL1
FCHO1
PRKACB
EMILIN1
PTHLH
ACTG1
HES2
ZNF385A
KLHL25
COL8A2
LIMA1
CCNB2
FBLN2
PARPBP
TMEM45B
RTN2
FMOD
ADTRP
PPEF1
GJB4
APOC1
TNFSF18
C1QTNF1
OSBPL3
UPK3A
IGFBP7
SSC5D
RAB42
LIPA
ESCO2
TGFB1I1
SLCO3A1
TRABD2A
FMN1
ADAMTS12
PDLIM4
AMIGO2
USH1C
SLC9A2
ITGA11
HS3ST3A1
CRYM
APOC2
ZNF469
MYL6B
ENO2
TMCC3
SH3RF1
EGR2
TDO2
TMEM200A
EPHA2
OASL
FOXD1
PPP1R3G
GADD45A
UGT1A6
UGT1A1
ARHGAP26
TINAG
FOXC2
ARID5B
ADAM8
CD300A
COL14A1
PSAP
APELA
NUDT1
ADAMDEC1
KLF4
IL4I1
SLFN5
PTGER2
MOXD1
TMEM159
HPGD
LY96
GLI2
BHLHE41
ATP10A
FCER1A
EMILIN2
TFAP2A
CYBRD1
ELOVL6
NRG3
CIT
CALD1
POC1A
MAF
ADGRA2
LMO4
FAP
PRAF2
FKBP7
ESPL1
ICAM1
MTRNR2L12
FZD7
SERINC2
WFDC2
LCK
SLC7A4
SFN
GALNT5
KCND2
LCN2
HOXB9
SLAMF7
ITGBL1
TUBB
ARSI
SERPINA1
MMP10
HAPLN3
CCDC170
CD86
MXRA5
B3GNT5
CD1C
STOM
SPATA12
ALDOA
COL6A3
TMIGD2
CD28
ERO1A
PLCB3
PCLAF
LAIR2
GLT8D2
ALDH3B1
MCHR1
PRSS33
RTP4
PRRG1
SH3PXD2A
GRK5
BIK
HCAR1
SERPINB9
PPP1R3B
TREM1
IL12RB1
ICOS
GAL3ST4
MSLN
BMP4
LPCAT2
EIF5A2
PROCR
SERPINB7
HOXC8
CDH13
COL6A2
LSP1
CD14
HOXA3
LGR5
KIF3C
CCN4
MMP2
CHSY3
IDO1
FOLH1
FAM81A
NOG
ST6GAL2
SDK2
APOBR
S100A3
TNFSF10
P4HA3
GBP1
RAD51AP1
CD3D
IL1RN
ARHGAP23
HMOX1
FNDC1
CYP2S1
FAR2
HLA-DMB
DCHS2
CD4
SLC16A4
VEGFC
GLIPR2
DOK6
PDE6G
SPINT2
DIO2
RAB32
PF4
PLXNC1
XKR5
TSPO
AURKA
GPR176
LMCD1
EPS8L3
CRTAM
DACT1
CENPVL1
LRRC31
S100P
PLA2R1
CCL15
SERPINE1
C1QC
MATN3
PTPRH
NCEH1
ABRACL
AHNAK
IHH
TCN2
UBASH3B
DLL4
ANGPT2
RBMS1
FGF19
ZWINT
ETV7
ARL11
AIF1
HOXB5
BLACAT1
FOXF2
NFKBIE
LDLRAD1
GRIN2D
NOTCH3
PHLDA1
TSHZ2
SCPEP1
ADGRE3
PRAG1
SH3BP1
PLB1
C5orf46
AK1
CD52
CGB8
VSTM4
MAML2
HPGDS
TMEM132E
NCR3
GCNT1
SSPN
RARB
EPHA4
OPN3
TMC7
TTC9
PAEP
KIF23
PLK4
FERMT3
PHACTR2
DGKH
CCNJL
PLEC
SHH
TIFAB
NMUR2
PPP1R15A
PRRG4
GALE
IL1A
HAS2
LRRC15
IGSF6
KLRB1
PCOLCE
APLNR
GINS1
PDGFRB
CST7
SIPA1L2
LYN
NCOA7
MCM2
RAET1L
COL22A1
TMEM150B
PPARG
COL17A1
TPT1
HOXC9
ALPK2
IGFBP4
HTR2B
PIM2
IBSP
ST6GAL1
OXCT1
SLC22A4
BPI
ENKUR
CDT1
STC1
CD93
FAM131B
P2RY10
ACTBL2
FOXM1
PLEKHA4
ICOSLG
CSF2RA
CERKL
KIRREL1
TMEM171
FCGR3A
HTRA4
SPC25
H2BC11
TFPT
E2F1
CDA
ADAM12
ADAM28
TWIST1
FCGR2A
APOC4-APOC2
CST1
GREM1
PODNL1
FAM83E
PMAIP1
ISG20
HLA-DQA1
MT-CO3
LY86
CLEC11A
C1QB
DSG2
CYP24A1
OIP5
CD58
CD180
IKBIP
GINS4
H3C10
OXTR
MCM4
GLI1
ZNF185
CALHM6
RENBP
CLEC2B
SLC9B2
CCRL2
PRRX2
IL2RB
SLC16A6
GNB4
IRS1
CAV1
DKK4
TRIM59
SIX1
GZMH
CCDC74A
CD248
CCNA2
GJB3
SLC43A2
ENTHD1
CDS1
CDH6
VAV1
TMEM44
TNFRSF8
ANKRD50
TNIK
CCL5
ATP1B1
LIPG
SH2D1A
BRINP1
KCNS1
KRT7
MSMO1
DOP1B
IFITM1
HOXB8
PPP1R14C
FRMD6
GSDMC
GPR87
RNF223
GDPD2
FABP3
FLVCR2
LGALS4
SUCNR1
TSPAN18
LILRA4
COMP
AKR1B15
PPL
UBXN10
EDAR
C10orf55
TENM4
CDKN2B
PTGES
HOXA10
STAC
IRX5
SYT11
ANXA13
NPTX1
AP1S3
PDE4D
GPR35
BOLA2B
CDX1
NDNF
ATP2B4
EVI2A
FAM177B
CKLF-CMTM1
PRRX1
FAM102B
HLA-DOA
CXCL10
SDCBP2
TM4SF5
PCED1B
SPAG5
SHISAL2A
ST8SIA4
TCEAL7
LGALS9B
ADAMTS7
TMEM92
IL1RAPL2
SPOCK2
FAM72D
VMO1
PLD4
CYP2C18
LST1
SP140
DDIAS
EPYC
CHST11
WNT7B
PRTFDC1
HOXC5
DUSP5
CEACAM5
TMEM119
IER5
CCL4L2
GJB2
ORC6
MAOB
SOX4
ARMH4
MMP1
CIP2A
MMP16
GZMB
HSF2BP
SLC2A3
PDCD1LG2
CPXM1
SLAMF9
FERMT1
SLC4A11
IL1RAP
MSX2
NHS
SHF
FBN2
DOCK11
PPFIA2
TBX15
TCF4
SOX21
GLRX
ISLR2
GDF3
ZBTB7C
ZPLD1
SDS
CGAS
LDHA
ISL2
TREM2
IFIT2
LRRC20
FAM124B
B3GNT6
TM6SF2
FEZ1
MDFIC
PLXDC1
TYRP1
LANCL3
FAM72B
ZEB1
CD3G
MAB21L4
KIAA1755
TRAT1
TAFA5
CDHR2
SLC22A3
GRAP
SLC7A3
ILDR2
DACT3
TMEM265
VASH2
PPIC
SCT
HOXB6
HOXD9
CD163L1
PLK1
NAGS
ASAP2
SIT1
MN1
GAS7
SLAMF8
USP18
MUC3A
BANK1
ACP5
HVCN1
ST6GALNAC5
SRGAP2B
LILRB4
TROAP
IL11
SNX20
GPRIN1
SDR16C5
FOSL1
SERPINB5
CTSH
AREG
SLC24A2
SIGLEC15
ALOX5AP
ATP2C2
ERCC6L
GRAMD1B
SGCD
PPM1N
OTOA
NES
HCST
GDF5
POGLUT2
UGT1A8
GMFG
CAPN9
CHRNA1
TSLP
NKG7
CAPN8
KRT79
FUT7
ITGAV
TICRR
AKAP12
PRR15
VSIG2
MSRB3
WNT7A
CENPU
TPRG1
WDR62
CGB5
EFEMP2
GUCA1A
TNN
MFGE8
DUOXA1
CCDC80
CCL3
PTGS1
MTFR2
HOXC6
CRABP2
SULT2B1
SCUBE3
RHOH
COL24A1
IRAK2
CD40LG
PDGFB
ZSWIM4
NRIP3
SRPX2
CLIC3
DDR2
FNDC11
IL17REL
NCF2
ARHGAP15
SDC4
FCRL3
DUOX2
CXCL14
RUNX3
PITX1
SPON1
BIRC3
CD27
SMCO2
PIF1
HTR2A
PIK3CG
CLEC2L
PRAP1
SLC6A14
PTGS2
IFIT3
SLC52A3
CXCL9
POLQ
CD7
PHLDA2
UGT1A10
NTF4
RAB23
C16orf54
LRRC8C
SLC7A5
SPTSSB
SPDEF
SULT1E1
IGFBP1
KIF20B
TMEM156
CXorf21
CASP1
ADRB3
GRIK4
GNAI1
GDNF
BCAS1
LZTS1
MX2
MMP7
HAVCR2
FAM155A
MOGAT3
SLA2
ZNF521
GINS2
CHRNB4
ZG16B
ENTPD2
FCER1G
CPNE5
THEMIS2
TRIM31
RGS1
STK26
FCAMR
S100A14
SPACA4
CYP4F3
KRT8
DCBLD2
ITGB7
LGALS9C
CCND1
MZB1
EPHB1
MOGAT2
RNF183
CHN1
KLK8
RPL39L
FRZB
STK17B
LGR6
TM4SF1
ITGB6
ADGRF1
ONECUT3
MROH6
ANKS4B
TYMP
ALDOC
HLA-DQA2
PKMYT1
HOXA13
MXD1
GZMK
ADGRG6
DIPK1A
CENPH
MPZL2
CPXM2
SELL
HMCN1
ST6GALNAC1
RHPN2
XRCC4
HCK
COLEC10
FSD1
FANCI
C1orf116
MIA
KLHL30
TRIM47
C1QTNF2
ULBP2
ACY1
LOX
LIPH
TFPI
TFF1
KLHDC7B
TAGLN
MATN2
HDAC9
CRISPLD2
CYBA
CLIP3
TMEM130
AK5
EPHX3
NLGN3
FYB1
SCARA3
SPN
HLA-DRB5
ESPN
TRIP13
RIBC2
ALPG
CD247
SH3BP5
CD2
MILR1
GRP
COL7A1
TM4SF19
TMEM52B
CFAP54
CCL15-CCL14
SYT12
SH2D1B
SERPINB4
CRYBB1
HR
STEAP1
QPCT
KLF2
HOXB2
GALNT4
SGO2
FGF5
ANKRD55
OSCAR
IL18
DKK1
ANKRD40CL
TK1
TPM2
CYP26A1
AL136295.1
HTR1B
IRF8
PADI3
CGREF1
MST1R
SCIN
AKR1C4
COX6B2
ARHGAP45
OSM
EGLN3
SERPINB8
CCDC89
MRVI1
FER1L6
MGP
ADGRG7
PGM2L1
FAS
CDH2
BMP7
GBP3
H2AC11
F2RL2
SAA2-SAA4
LTA
UBASH3A
TESPA1
STIL
CORIN
H2AC13
TLR7
CD6
VWA3B
HACD4
MYLK
MMP3
HDGFL3
FZD2
CD300LB
MYO1A
BCAS4
ALPP
ITGB3
CDKN2D
ACAN
SLITRK3
SPNS3
METTL7B
SPI1
BTLA
TNS4
SYTL3
TNFRSF10A
KCP
CALB2
H4C8
PFKFB3
S1PR4
COL23A1
F5
C1S
FDCSP
HLA-DOB
ZCCHC12
CCDC33
KLK10
FLNA
SP6
SLC1A1
TINAGL1
GPR183
FABP6
MICOS10-NBL1
VIM
SLC2A5
H2AC6
CST6
MSR1
TAGAP
HOXC11
TIMD4
PI3
FLNC
PIGR
WFDC3
HOMER1
GZMM
ARHGAP30
CKMT1A
SH3TC2
DYSF
CTSW
CD300C
RASSF10
SH2D2A
C1R
CEACAM21
NOX1
KLK4
HROB
CLDN11
CCDC3
CCIN
IL17B
FCGR1A
TMEM233
TNFRSF17
BAIAP2L2
EREG
GLIPR1
TRIL
STEAP1B
SUSD3
HSD11B1
C6orf15
PTPN7
GPR78
ALDH1B1
PDE1A
XCR1
GAS2L3
FBXO39
CCL20
CALML4
BHLHE40
NACA2
CKMT1B
EVI2B
KDELR3
SESN3
BPIFB1
AL583836.1
SYNC
LTB
BTBD16
LHFPL6
TLCD2
HSD17B14
CPNE7
XCL2
FAM83A
NPY4R
C1QTNF6
GJB5
NPR3
UNC5C
CEACAM3
A2M
TFF3
ODF3L1
CABLES1
MIXL1
RASSF2
CD53
C3orf70
KMO
KLK6
CCL13
OLFML1
FCRLA
TRIM29
COL6A5
CPVL
NEFL
VSTM2L
CYP2B6
UTS2
XDH
TMEM169
IFITM10
ITPR3
SMIM24
TP63
NIPAL4
DPEP2
GSDMA
SCEL
IYD
HCAR2
HLA-DQB1
GPBAR1
TMEM158
FPR3
ADCY7
JCHAIN
COL11A1
ECM2
SLC5A1
GJC2
PURG
LY9
CD48
HAVCR1
CD96
CLCN4
CMTM1
C11orf53
FGF18
FOXD2
SUGCT
IL12B
LRP8
GPR55
TIE1
ROR2
PRC1
EPCAM
CARD6
DRD1
HS3ST2
FADS2
PTGIS
DUOXA2
CX3CL1
RSAD2
DHRS9
CDC20B
LRRC55
DCN
FOXF1
LCP2
ABCG2
GJA5
HCAR3
MELTF
DRC1
FAM3D
NPC1L1
NFAM1
DQX1
EVX1
SGIP1
NKX3-2
PLEK2
[truncated: 4,362 more rows]
