# Supplementary material for: A DNA-Methylation-Driven Genes Based Prognostic Signature Reveals Immune Microenvironment in Pancreatic Cancer
Source: Front Immunol. 2022 Feb 10;13:803962. doi: 10.3389/fimmu.2022.803962 (PMC8866195; doi:10.3389/fimmu.2022.803962)
Supplement: Supplementary Table 2 — CpG sites of the four signature genes. [file Table_2.xls]

## Sheet: Sheet1 GPRC5A
cg sites	P.values (KM)
cg03353445	0.0400408
cg03534847	0.0250441
cg06776256	0.042871
cg08467512	0.0001214
cg08849126	0.104148
cg09007058	0.0316099
cg09087462	0.10489
cg10198671	0.11887
cg11644746	0.224733
cg13573474	0.0666665
cg15006627	0.0670959
cg18784586	0.01288
cg19737972	0.053724
cg24765748	0.00754995
cg24808223	0.291768

## Sheet: Sheet2 SOWAHC
cg sites	P.values (KM)
cg00018524	0.0476278
cg00453349	0.0692456
cg00574907	0.0734064
cg03552103	0.042632
cg04898316	0.160867
cg06850467	0.0618815
cg09588792	0.00317164
cg14102128	0.0552261
cg17866732	0.0109887
cg19399885	0.000863159
cg20930114	0.0231171
cg22370326	0.00177648
cg24542441	0.332122

## Sheet: Sheet3 S100A14
cg sites	P.values (KM)
cg05659314	0.0357171
cg08477332	0.00849725
cg13098855	0.000834161
cg15104031	0.00280734
cg16348003	0.0922571
cg25433648	0.00321514
cg26010099	0.12192

## Sheet: Sheet4 ARNTL2
cg sites	P.values (KM)
cg01986577	0.0212393
cg13325261	0.0553982
cg13710814	0.0422953
cg15474407	0.00108399
cg16304302	0.177657
cg17367616	0.0513693
cg22952210	0.294818
cg23225911	0.221566
cg24983014	0.0650064
cg26165146	0.00031241
cg26254193	0.0178729
