# Supplementary material for: A DNA-Methylation-Driven Genes Based Prognostic Signature Reveals Immune Microenvironment in Pancreatic Cancer
Source: Front Immunol. 2022 Feb 10;13:803962. doi: 10.3389/fimmu.2022.803962 (PMC8866195; doi:10.3389/fimmu.2022.803962)
Supplement: Supplementary Table 3 — KEGG pathways and biological processes enriched by GSEA. [file Table_3.xls]

## Sheet: Sheet1_TCGA__BP
ID	Description	enrichmentScore	p.value	p.adjust	q.value
GO:0031581	hemidesmosome assembly	0.9002	1.55821e-06	6.74066e-05	5.50777e-05
GO:0002934	desmosome organization	0.867896	0.000253441	0.00462585	0.00377977
GO:0043589	skin morphogenesis	0.831464	0.000340656	0.0057356	0.00468654
GO:0051988	regulation of attachment of spindle microtubules to kinetochore	0.808358	0.000412001	0.00667955	0.00545784
GO:0051315	attachment of mitotic spindle microtubules to kinetochore	0.807333	8.42168e-05	0.00197143	0.00161085
GO:0045653	negative regulation of megakaryocyte differentiation	0.80237	0.000916903	0.0120537	0.00984908
GO:0042363	fat-soluble vitamin catabolic process	0.796076	0.00124853	0.015266	0.0124738
GO:0009812	flavonoid metabolic process	0.794366	0.000422937	0.00681135	0.00556554
GO:0061029	eyelid development in camera-type eye	0.793934	0.000790216	0.0110332	0.00901523
GO:0033314	mitotic DNA replication checkpoint	0.788672	0.00406123	0.0381216	0.0311491
GO:0031935	regulation of chromatin silencing	0.784882	0.00066425	0.0096156	0.00785688
GO:0008300	isoprenoid catabolic process	0.780611	0.00510446	0.0448921	0.0366813
GO:0006335	DNA replication-dependent nucleosome assembly	0.776551	3.61713e-05	0.000945106	0.000772244
GO:0034723	DNA replication-dependent nucleosome organization	0.776551	3.61713e-05	0.000945106	0.000772244
GO:0060394	negative regulation of pathway-restricted SMAD protein phosphorylation	0.774809	0.00309552	0.0313889	0.0256478
GO:0070268	cornification	0.764026	1e-10	1.57425e-08	1.28632e-08
GO:0051382	kinetochore assembly	0.760934	0.000345768	0.0057907	0.00473156
GO:0008608	attachment of spindle microtubules to kinetochore	0.760646	4.58423e-08	3.07712e-06	2.51431e-06
GO:2000774	positive regulation of cellular senescence	0.758413	0.0033833	0.0334979	0.027371
GO:0051383	kinetochore organization	0.754815	5.79026e-05	0.00141873	0.00115924
GO:0000183	rDNA heterochromatin assembly	0.75461	2.59699e-06	0.000104828	8.5655e-05
GO:0031424	keratinization	0.749889	1e-10	1.57425e-08	1.28632e-08
GO:0042035	regulation of cytokine biosynthetic process	0.747302	0.0012636	0.0153608	0.0125513
GO:0061436	establishment of skin barrier	0.745784	1.07256e-05	0.00032946	0.000269201
GO:0010839	negative regulation of keratinocyte proliferation	0.741147	0.00298353	0.0306481	0.0250425
GO:0034080	CENP-A containing nucleosome assembly	0.738539	2.75285e-07	1.49437e-05	1.22105e-05
GO:0061641	CENP-A containing chromatin organization	0.738539	2.75285e-07	1.49437e-05	1.22105e-05
GO:0090343	positive regulation of cell aging	0.729447	0.00235431	0.0255165	0.0208495
GO:1902101	positive regulation of metaphase/anaphase transition of cell cycle	0.729254	0.00441257	0.0405954	0.0331704
GO:0031055	chromatin remodeling at centromere	0.726969	1.80161e-07	1.0408e-05	8.50435e-06
GO:0071459	protein localization to chromosome, centromeric region	0.722896	0.000298746	0.00520102	0.00424974
GO:0034508	centromere complex assembly	0.72238	3.92104e-09	3.79858e-07	3.10381e-07
GO:0000076	DNA replication checkpoint	0.721319	0.00171549	0.019499	0.0159325
GO:0001710	mesodermal cell fate commitment	0.713755	0.000978304	0.0127018	0.0103786
GO:1905820	positive regulation of chromosome separation	0.713568	0.0039122	0.0371011	0.0303152
GO:0051782	negative regulation of cell division	0.707374	0.00269428	0.0282765	0.0231047
GO:0035635	entry of bacterium into host cell	0.707201	0.00488091	0.0434111	0.0354711
GO:0034501	protein localization to kinetochore	0.706776	0.00125781	0.0153459	0.0125391
GO:0045618	positive regulation of keratinocyte differentiation	0.698456	0.00344792	0.0339796	0.0277646
GO:1902099	regulation of metaphase/anaphase transition of cell cycle	0.696229	2.24226e-08	1.6418e-06	1.34151e-06
GO:0006336	DNA replication-independent nucleosome assembly	0.695628	2.3928e-07	1.3334e-05	1.08952e-05
GO:1905819	negative regulation of chromosome separation	0.69359	3.67655e-06	0.0001346	0.000109982
GO:2000816	negative regulation of mitotic sister chromatid separation	0.69359	3.67655e-06	0.0001346	0.000109982
GO:0034724	DNA replication-independent nucleosome organization	0.69353	2.10983e-07	1.20778e-05	9.86877e-06
GO:0033561	regulation of water loss via skin	0.691548	0.000116775	0.00251826	0.00205766
GO:0007094	mitotic spindle assembly checkpoint	0.691138	1.07236e-05	0.00032946	0.000269201
GO:0031577	spindle checkpoint	0.691138	1.07236e-05	0.00032946	0.000269201
GO:0071173	spindle assembly checkpoint	0.691138	1.07236e-05	0.00032946	0.000269201
GO:0071174	mitotic spindle checkpoint	0.691138	1.07236e-05	0.00032946	0.000269201
GO:0033046	negative regulation of sister chromatid segregation	0.690144	6.99676e-07	3.4154e-05	2.79071e-05

## Sheet: Sheet2_TCGA__KEGG
ID	Description	enrichmentScore	p.values	p.adjust	q.values
hsa00730	Thiamine metabolism	0.623873	0.0332031	0.107096	0.0753838
hsa05219	Bladder cancer	0.622565	0.0039604	0.0246165	0.0173273
hsa03440	Homologous recombination	0.607597	0.0039604	0.0246165	0.0173273
hsa03030	DNA replication	0.596082	0.0040404	0.0246165	0.0173273
hsa03430	Mismatch repair	0.5836	0.0172084	0.0682117	0.0480133
hsa00040	Pentose and glucuronate interconversions	0.574387	0.015444	0.0635135	0.0447064
hsa04110	Cell cycle	0.567093	0.00199203	0.0148385	0.0104447
hsa00860	Porphyrin and chlorophyll metabolism	0.560333	0.0077821	0.0387652	0.0272863
hsa00601	Glycosphingolipid biosynthesis - lacto and neolacto series	0.554018	0.0273438	0.0908696	0.063962
hsa03460	Fanconi anemia pathway	0.54466	0.00398406	0.0246165	0.0173273
hsa00053	Ascorbate and aldarate metabolism	0.543614	0.03861	0.122141	0.0859738
hsa03050	Proteasome	0.535642	0.00998004	0.0465241	0.0327477
hsa00051	Fructose and mannose metabolism	0.531507	0.0218688	0.0814888	0.057359
hsa00512	Mucin type O-glycan biosynthesis	0.52402	0.0251451	0.0870813	0.0612955
hsa03410	Base excision repair	0.514385	0.0260521	0.0879896	0.0619348
hsa04115	p53 signaling pathway	0.513312	0.00196464	0.0148385	0.0104447
hsa00830	Retinol metabolism	0.488761	0.0181452	0.0696968	0.0490587
hsa05322	Systemic lupus erythematosus	0.481796	0.0019685	0.0148385	0.0104447
hsa00983	Drug metabolism - other enzymes	0.474931	0.0118577	0.0533874	0.0375787
hsa04657	IL-17 signaling pathway	0.471795	0.00396825	0.0246165	0.0173273
hsa00140	Steroid hormone biosynthesis	0.468937	0.0236686	0.0855712	0.0602325
hsa05034	Alcoholism	0.465044	0.00202429	0.0148385	0.0104447
hsa05203	Viral carcinogenesis	0.438633	0.00202429	0.0148385	0.0104447
hsa00980	Metabolism of xenobiotics by cytochrome P450	0.437896	0.0298211	0.0981113	0.0690593
hsa05222	Small cell lung cancer	0.435438	0.00583658	0.0323691	0.0227842
hsa03420	Nucleotide excision repair	0.434006	0.0694444	0.182778	0.128655
hsa05206	MicroRNAs in cancer	0.426937	0.00200401	0.0148385	0.0104447
hsa05204	Chemical carcinogenesis	0.425898	0.0257426	0.0879896	0.0619348
hsa04613	Neutrophil extracellular trap formation	0.415957	0.00197239	0.0148385	0.0104447
hsa05217	Basal cell carcinoma	0.404617	0.061144	0.171754	0.120895
hsa05160	Hepatitis C	0.401637	0.0019685	0.0148385	0.0104447
hsa04217	Necroptosis	0.399194	0.00196464	0.0148385	0.0104447
hsa04512	ECM-receptor interaction	0.391366	0.0376984	0.120415	0.0847588
hsa04218	Cellular senescence	0.389947	0.00808081	0.0387652	0.0272863
hsa05212	Pancreatic cancer	0.386422	0.0537849	0.159416	0.112211
hsa05215	Prostate cancer	0.380064	0.0436508	0.132973	0.0935982
hsa05146	Amoebiasis	0.376316	0.0414201	0.127357	0.0896451
hsa01240	Biosynthesis of cofactors	0.369389	0.0140281	0.0588927	0.0414538
hsa04390	Hippo signaling pathway	0.353985	0.020202	0.0763961	0.0537743
hsa05165	Human papillomavirus infection	0.353497	0.00201207	0.0148385	0.0104447
hsa04530	Tight junction	0.349921	0.0159046	0.0643238	0.0452767
hsa04114	Oocyte meiosis	0.347208	0.055336	0.161111	0.113404
hsa04915	Estrogen signaling pathway	0.343262	0.0615079	0.171754	0.120895
hsa05226	Gastric cancer	0.33874	0.0414201	0.127357	0.0896451
hsa05202	Transcriptional misregulation in cancer	0.317493	0.0525292	0.15711	0.110588
hsa05205	Proteoglycans in cancer	0.307481	0.054878	0.161111	0.113404
hsa05130	Pathogenic Escherichia coli infection	0.307293	0.064257	0.174715	0.12298
hsa04151	PI3K-Akt signaling pathway	-0.276963	0.072407	0.187646	0.132081
hsa04015	Rap1 signaling pathway	-0.319329	0.0311891	0.101596	0.0715122
hsa04014	Ras signaling pathway	-0.321046	0.0235756	0.0855712	0.0602325

## Sheet: Sheet3_ICGC-AU_BP
ID	Description	enrichmentScore	p.valueS	p.adjust	q.values
GO:0031581	hemidesmosome assembly	0.892103	2.17442e-07	6.9774e-06	4.9294e-06
GO:2000811	negative regulation of anoikis	0.871001	5.30136e-09	2.86506e-07	2.02411e-07
GO:0043589	skin morphogenesis	0.841359	3.65716e-05	0.00054033	0.000381733
GO:0002551	mast cell chemotaxis	0.830743	6.55273e-05	0.000883399	0.000624105
GO:2000209	regulation of anoikis	0.813596	1.48685e-08	7.15663e-07	5.05602e-07
GO:0032908	regulation of transforming growth factor beta1 production	0.811818	0.000154606	0.00174776	0.00123476
GO:0035635	entry of bacterium into host cell	0.810214	8.80573e-06	0.0001649	0.000116499
GO:0032905	transforming growth factor beta1 production	0.806623	9.68855e-05	0.00120345	0.000850216
GO:0002887	negative regulation of myeloid leukocyte mediated immunity	0.804834	0.000538001	0.00466849	0.0032982
GO:0003306	Wnt signaling pathway involved in heart development	0.804371	0.000218738	0.00231157	0.00163308
GO:1902563	regulation of neutrophil activation	0.799007	0.000132508	0.00153455	0.00108413
GO:0060600	dichotomous subdivision of an epithelial terminal unit	0.78292	0.00128464	0.00936644	0.00661721
GO:0090179	planar cell polarity pathway involved in neural tube closure	0.778811	0.000117246	0.00140809	0.000994791
GO:0032060	bleb assembly	0.773498	0.000744827	0.00607799	0.00429398
GO:0051798	positive regulation of hair follicle development	0.769704	0.00198756	0.0133829	0.00945478
GO:0097531	mast cell migration	0.769491	0.000479426	0.00425612	0.00300687
GO:0030199	collagen fibril organization	0.768627	1e-10	8.0013e-09	5.65277e-09
GO:0002934	desmosome organization	0.768354	0.00206186	0.0137183	0.00969171
GO:0018401	peptidyl-proline hydroxylation to 4-hydroxy-L-proline	0.763212	0.00101351	0.00778584	0.00550055
GO:0042659	regulation of cell fate specification	0.75867	0.000293358	0.00293406	0.00207286
GO:0090177	establishment of planar polarity involved in neural tube closure	0.758609	0.000130118	0.00150971	0.00106658
GO:0006614	SRP-dependent cotranslational protein targeting to membrane	0.757757	1e-10	8.0013e-09	5.65277e-09
GO:0042249	establishment of planar polarity of embryonic epithelium	0.756289	2.21782e-05	0.000353074	0.00024944
GO:0042635	positive regulation of hair cycle	0.753377	0.00147841	0.0104216	0.00736269
GO:0051709	regulation of killing of cells of other organism	0.751647	0.000395796	0.00363461	0.00256778
GO:0006613	cotranslational protein targeting to membrane	0.74666	1e-10	8.0013e-09	5.65277e-09
GO:0070234	positive regulation of T cell apoptotic process	0.742992	0.00399475	0.0231748	0.0163726
GO:0002921	negative regulation of humoral immune response	0.74284	0.000492019	0.00433047	0.0030594
GO:2001279	regulation of unsaturated fatty acid biosynthetic process	0.74189	0.00222391	0.0145143	0.0102541
GO:0002544	chronic inflammatory response	0.739146	5.32027e-05	0.000736589	0.000520386
GO:0070268	cornification	0.737694	1e-10	8.0013e-09	5.65277e-09
GO:0045047	protein targeting to ER	0.736777	1e-10	8.0013e-09	5.65277e-09
GO:0072672	neutrophil extravasation	0.736278	0.0027098	0.0170358	0.0120355
GO:0072599	establishment of protein localization to endoplasmic reticulum	0.733747	1e-10	8.0013e-09	5.65277e-09
GO:0018149	peptide cross-linking	0.733128	3.17946e-07	9.64959e-06	6.81725e-06
GO:0060394	negative regulation of pathway-restricted SMAD protein phosphorylation	0.729496	0.00312093	0.0190001	0.0134232
GO:0090178	regulation of establishment of planar polarity involved in neural tube closure	0.72942	0.000909553	0.00713097	0.00503789
GO:0032331	negative regulation of chondrocyte differentiation	0.726343	2.16004e-05	0.000345788	0.000244293
GO:0035987	endodermal cell differentiation	0.726285	3.37958e-10	2.47876e-08	1.7512e-08
GO:0042730	fibrinolysis	0.724515	5.72669e-06	0.000115679	8.17252e-05
GO:0061436	establishment of skin barrier	0.724441	2.49449e-05	0.000388675	0.000274592
GO:0097501	stress response to metal ion	0.722148	0.00219992	0.0144035	0.0101758
GO:0002674	negative regulation of acute inflammatory response	0.720729	0.0041693	0.0239148	0.0168954
GO:0001706	endoderm formation	0.718706	1e-10	8.0013e-09	5.65277e-09
GO:0045628	regulation of T-helper 2 cell differentiation	0.717766	0.00462003	0.0257127	0.0181656
GO:0010273	detoxification of copper ion	0.716202	0.00922952	0.0431108	0.0304569
GO:1990169	stress response to copper ion	0.716202	0.00922952	0.0431108	0.0304569
GO:0060352	cell adhesion molecule production	0.714606	0.00952966	0.0440122	0.0310938
GO:0031424	keratinization	0.713946	1e-10	8.0013e-09	5.65277e-09
GO:0043567	regulation of insulin-like growth factor receptor signaling pathway	0.713722	0.00026907	0.00273555	0.00193261

## Sheet: Sheet4_ICGC-AU_KEGG
ID	Description	enrichmentScore	p.values	p.adjust	q.values
hsa03010	Ribosome	0.706697	0.00187266	0.00784828	0.00434411
hsa05150	Staphylococcus aureus infection	0.643164	0.00187617	0.00784828	0.00434411
hsa03050	Proteasome	0.641904	0.00184843	0.00784828	0.00434411
hsa00532	Glycosaminoglycan biosynthesis - chondroitin sulfate / dermatan sulfate	0.613749	0.00399202	0.0139721	0.00773369
hsa05171	Coronavirus disease - COVID-19	0.603086	0.00174825	0.00784828	0.00434411
hsa03060	Protein export	0.595938	0.00580271	0.0183566	0.0101606
hsa05140	Leishmaniasis	0.578619	0.0019084	0.00784828	0.00434411
hsa04145	Phagosome	0.577916	0.00185529	0.00784828	0.00434411
hsa05144	Malaria	0.57684	0.0018622	0.00784828	0.00434411
hsa05323	Rheumatoid arthritis	0.56933	0.0018315	0.00784828	0.00434411
hsa05219	Bladder cancer	0.565407	0.00186567	0.00784828	0.00434411
hsa05146	Amoebiasis	0.557893	0.00183486	0.00784828	0.00434411
hsa04512	ECM-receptor interaction	0.556842	0.00183824	0.00784828	0.00434411
hsa04640	Hematopoietic cell lineage	0.554444	0.00185874	0.00784828	0.00434411
hsa05310	Asthma	0.553289	0.0279441	0.0652029	0.0360906
hsa05322	Systemic lupus erythematosus	0.552342	0.00183486	0.00784828	0.00434411
hsa05133	Pertussis	0.548192	0.00184162	0.00784828	0.00434411
hsa05134	Legionellosis	0.528685	0.00186567	0.00784828	0.00434411
hsa04933	AGE-RAGE signaling pathway in diabetic complications	0.52355	0.00184843	0.00784828	0.00434411
hsa04066	HIF-1 signaling pathway	0.517814	0.00183824	0.00784828	0.00434411
hsa04657	IL-17 signaling pathway	0.515074	0.00185874	0.00784828	0.00434411
hsa05332	Graft-versus-host disease	0.514864	0.0113208	0.0307812	0.0170378
hsa05416	Viral myocarditis	0.511705	0.00186567	0.00784828	0.00434411
hsa04115	p53 signaling pathway	0.511014	0.00185529	0.00784828	0.00434411
hsa04612	Antigen processing and presentation	0.510744	0.00181159	0.00784828	0.00434411
hsa03040	Spliceosome	0.505212	0.00187266	0.00784828	0.00434411
hsa05152	Tuberculosis	0.503457	0.00186916	0.00784828	0.00434411
hsa04613	Neutrophil extracellular trap formation	0.49923	0.00180832	0.00784828	0.00434411
hsa04510	Focal adhesion	0.498026	0.00179856	0.00784828	0.00434411
hsa04380	Osteoclast differentiation	0.483368	0.00184502	0.00784828	0.00434411
hsa04668	TNF signaling pathway	0.482004	0.00181488	0.00784828	0.00434411
hsa00190	Oxidative phosphorylation	0.481073	0.00179856	0.00784828	0.00434411
hsa05418	Fluid shear stress and atherosclerosis	0.478792	0.00186916	0.00784828	0.00434411
hsa05211	Renal cell carcinoma	0.471789	0.00187617	0.00784828	0.00434411
hsa05020	Prion disease	0.467605	0.00179211	0.00784828	0.00434411
hsa04940	Type I diabetes mellitus	0.465946	0.0207156	0.0516321	0.028579
hsa04979	Cholesterol metabolism	0.464457	0.00750469	0.0224458	0.012424
hsa05143	African trypanosomiasis	0.464235	0.0343511	0.0774077	0.0428461
hsa00010	Glycolysis / Gluconeogenesis	0.463881	0.00365631	0.0129821	0.00718577
hsa04216	Ferroptosis	0.462917	0.0150094	0.0385788	0.0213538
hsa05206	MicroRNAs in cancer	0.458591	0.00183824	0.00784828	0.00434411
hsa05012	Parkinson disease	0.4585	0.00178891	0.00784828	0.00434411
hsa05205	Proteoglycans in cancer	0.458457	0.00175747	0.00784828	0.00434411
hsa05100	Bacterial invasion of epithelial cells	0.456455	0.00183824	0.00784828	0.00434411
hsa05164	Influenza A	0.456163	0.0018018	0.00784828	0.00434411
hsa04064	NF-kappa B signaling pathway	0.455812	0.00185185	0.00784828	0.00434411
hsa05145	Toxoplasmosis	0.455557	0.00181159	0.00784828	0.00434411
hsa05415	Diabetic cardiomyopathy	0.454323	0.00178571	0.00784828	0.00434411
hsa04350	TGF-beta signaling pathway	0.453334	0.00185529	0.00784828	0.00434411
hsa04520	Adherens junction	0.451193	0.00188324	0.00784828	0.00434411

## Sheet: Sheet5_ICGC-CA_BP
ID	Description	enrichmentScore	p.values	p.adjust	q.values
GO:0052697	xenobiotic glucuronidation	0.917959	1.87e-06	0.00054312	0.00047244
GO:0052695	cellular glucuronidation	0.879353	6.94e-08	8.87e-05	7.71e-05
GO:0031581	hemidesmosome assembly	0.868518	2.21e-05	0.00220752	0.00192023
GO:0043589	skin morphogenesis	0.844726	0.00021408	0.0123401	0.0107341
GO:0009812	flavonoid metabolic process	0.843869	6.14e-06	0.0010322	0.00089787
GO:0032530	regulation of microvillus organization	0.839657	0.00012677	0.00848203	0.00737817
GO:0006971	hypotonic response	0.821067	0.00101171	0.035757	0.0311035
GO:0031392	regulation of prostaglandin biosynthetic process	0.806079	0.00174586	0.0474503	0.041275
GO:0006063	uronic acid metabolic process	0.802396	7.75e-07	0.00035353	0.00030752
GO:0019585	glucuronate metabolic process	0.802396	7.75e-07	0.00035353	0.00030752
GO:0060576	intestinal epithelial cell development	0.787012	0.00030777	0.0155862	0.0135578
GO:0030277	maintenance of gastrointestinal epithelium	0.769114	2.07e-05	0.00213583	0.00185787
GO:0060453	regulation of gastric acid secretion	0.768278	0.00163278	0.0457393	0.0397867
GO:0030033	microvillus assembly	0.764337	0.00019236	0.0114821	0.00998783
GO:0060546	negative regulation of necroptotic process	0.755651	0.00109103	0.0374647	0.032589
GO:0062099	negative regulation of programmed necrotic cell death	0.755651	0.00109103	0.0374647	0.032589
GO:0002483	antigen processing and presentation of endogenous peptide antigen	0.745539	0.00134724	0.0404031	0.035145
GO:0019885	antigen processing and presentation of endogenous peptide antigen via MHC class I	0.745539	0.00134724	0.0404031	0.035145
GO:0032528	microvillus organization	0.744788	2.21e-05	0.00220752	0.00192023
GO:0098911	regulation of ventricular cardiac muscle cell action potential	0.739174	0.00124098	0.0404031	0.035145
GO:0002922	positive regulation of humoral immune response	0.724825	0.00125786	0.0404031	0.035145
GO:0019883	antigen processing and presentation of endogenous antigen	0.724522	0.00010163	0.00705542	0.00613722
GO:0010669	epithelial structure maintenance	0.721591	1.67e-05	0.00186611	0.00162325
GO:0002827	positive regulation of T-helper 1 type immune response	0.704384	0.00103837	0.0363925	0.0316563
GO:0060706	cell differentiation involved in embryonic placenta development	0.702595	0.00017932	0.0110125	0.00957936
GO:0036152	phosphatidylethanolamine acyl-chain remodeling	0.652737	0.00137271	0.0404031	0.035145
GO:0002825	regulation of T-helper 1 type immune response	0.635414	0.00135667	0.0404031	0.035145
GO:0048333	mesodermal cell differentiation	0.61338	0.00126598	0.0404031	0.035145
GO:0071470	cellular response to osmotic stress	0.607479	0.00026504	0.0144686	0.0125856
GO:0008608	attachment of spindle microtubules to kinetochore	0.606437	0.00058532	0.025088	0.021823
GO:0016266	O-glycan processing	0.601382	1.06e-05	0.00129965	0.00113051
GO:0034113	heterotypic cell-cell adhesion	0.598891	9.86e-06	0.00123497	0.00107425
GO:0007044	cell-substrate junction assembly	0.582466	5.97e-08	8.87e-05	7.71e-05
GO:0016572	histone phosphorylation	0.579343	0.00168832	0.0465949	0.040531
GO:0061028	establishment of endothelial barrier	0.576771	0.00073917	0.0287751	0.0250303
GO:0045104	intermediate filament cytoskeleton organization	0.575667	0.00034812	0.016593	0.0144336
GO:0150115	cell-substrate junction organization	0.573613	1.24e-07	0.00011282	9.81e-05
GO:0045103	intermediate filament-based process	0.573517	0.00031532	0.0155862	0.0135578
GO:1903115	regulation of actin filament-based movement	0.567151	0.00156237	0.044312	0.0385452
GO:2000272	negative regulation of signaling receptor activity	0.562059	0.00020127	0.0119029	0.0103538
GO:0070268	cornification	0.542514	6.13e-07	0.00032633	0.00028386
GO:0071260	cellular response to mechanical stimulus	0.531997	5.26e-05	0.00434452	0.00377912
GO:0001885	endothelial cell development	0.531824	0.00061591	0.0255444	0.02222
GO:0060337	type I interferon signaling pathway	0.530501	8.61e-06	0.00115563	0.00100524
GO:0071357	cellular response to type I interferon	0.530501	8.61e-06	0.00115563	0.00100524
GO:0022600	digestive system process	0.529928	6.1e-06	0.0010322	0.00089787
GO:0060333	interferon-gamma-mediated signaling pathway	0.523501	4.66e-05	0.00391526	0.00340572
GO:0050000	chromosome localization	0.519245	0.00022352	0.0125938	0.0109548
GO:0051303	establishment of chromosome localization	0.519245	0.00022352	0.0125938	0.0109548
GO:0051893	regulation of focal adhesion assembly	0.515871	0.00132794	0.0404031	0.035145

## Sheet: Sheet6_ICGC-CA_KEGG
ID	Description	enrichmentScore	p.values	p.adjust	q.values
hsa00040	Pentose and glucuronate interconversions	0.707951	0.0017452	0.0134769	0.00990437
hsa00053	Ascorbate and aldarate metabolism	0.707836	0.00176678	0.0134769	0.00990437
hsa00860	Porphyrin and chlorophyll metabolism	0.663637	0.00172117	0.0134769	0.00990437
hsa05143	African trypanosomiasis	0.643491	0.00172712	0.0134769	0.00990437
hsa00601	Glycosphingolipid biosynthesis - lacto and neolacto series	0.613833	0.00353982	0.0223281	0.0164093
hsa05332	Graft-versus-host disease	0.604131	0.00170068	0.0134769	0.00990437
hsa00360	Phenylalanine metabolism	0.598594	0.0344203	0.132822	0.097613
hsa00603	Glycosphingolipid biosynthesis - globo and isoglobo series	0.590566	0.054054	0.17212	0.126494
hsa05330	Allograft rejection	0.578951	0.00343643	0.0221009	0.0162423
hsa04710	Circadian rhythm	0.578887	0.00883392	0.0439019	0.0322643
hsa00830	Retinol metabolism	0.574062	0.00167785	0.0134769	0.00990437
hsa00051	Fructose and mannose metabolism	0.56821	0.0105263	0.0500381	0.0367739
hsa00512	Mucin type O-glycan biosynthesis	0.548302	0.0157895	0.0690526	0.0507479
hsa05146	Amoebiasis	0.537276	0.00165837	0.0134769	0.00990437
hsa04668	TNF signaling pathway	0.533894	0.0015949	0.0134769	0.00990437
hsa00982	Drug metabolism - cytochrome P450	0.533615	0.00167224	0.0134769	0.00990437
hsa00140	Steroid hormone biosynthesis	0.519188	0.00170358	0.0134769	0.00990437
hsa04061	Viral protein interaction with cytokine and cytokine receptor	0.514359	0.00165289	0.0134769	0.00990437
hsa00980	Metabolism of xenobiotics by cytochrome P450	0.514236	0.00166113	0.0134769	0.00990437
hsa05133	Pertussis	0.512308	0.0016835	0.0134769	0.00990437
hsa05412	Arrhythmogenic right ventricular cardiomyopathy	0.508627	0.00166667	0.0134769	0.00990437
hsa05150	Staphylococcus aureus infection	0.489758	0.00161551	0.0134769	0.00990437
hsa05164	Influenza A	0.488059	0.0015674	0.0134769	0.00990437
hsa00562	Inositol phosphate metabolism	0.480411	0.00165017	0.0134769	0.00990437
hsa05416	Viral myocarditis	0.477671	0.00337838	0.0221009	0.0162423
hsa05204	Chemical carcinogenesis	0.475811	0.00163666	0.0134769	0.00990437
hsa00983	Drug metabolism - other enzymes	0.468776	0.00329489	0.0221009	0.0162423
hsa04976	Bile secretion	0.468559	0.00162866	0.0134769	0.00990437
hsa05410	Hypertrophic cardiomyopathy	0.466923	0.00162338	0.0134769	0.00990437
hsa04216	Ferroptosis	0.466039	0.0513699	0.168493	0.123828
hsa04657	IL-17 signaling pathway	0.466029	0.00165563	0.0134769	0.00990437
hsa04933	AGE-RAGE signaling pathway in diabetic complications	0.46349	0.00166389	0.0134769	0.00990437
hsa04512	ECM-receptor interaction	0.460536	0.00162866	0.0134769	0.00990437
hsa04530	Tight junction	0.452254	0.0015528	0.0134769	0.00990437
hsa05320	Autoimmune thyroid disease	0.451988	0.0382609	0.141006	0.103628
hsa04064	NF-kappa B signaling pathway	0.450512	0.00165563	0.0134769	0.00990437
hsa04621	NOD-like receptor signaling pathway	0.450383	0.00153846	0.0134769	0.00990437
hsa04610	Complement and coagulation cascades	0.447567	0.00163132	0.0134769	0.00990437
hsa05230	Central carbon metabolism in cancer	0.444678	0.00338409	0.0221009	0.0162423
hsa05134	Legionellosis	0.444663	0.0152027	0.0673849	0.0495223
hsa04520	Adherens junction	0.444067	0.00502513	0.0291361	0.0214126
hsa05160	Hepatitis C	0.443223	0.00154321	0.0134769	0.00990437
hsa04070	Phosphatidylinositol signaling system	0.442929	0.00166113	0.0134769	0.00990437
hsa04650	Natural killer cell mediated cytotoxicity	0.436677	0.00160514	0.0134769	0.00990437
hsa04110	Cell cycle	0.436366	0.00161031	0.0134769	0.00990437
hsa05321	Inflammatory bowel disease	0.423125	0.0249584	0.101573	0.0746478
hsa05211	Renal cell carcinoma	0.420614	0.0236887	0.0983529	0.0722812
hsa00010	Glycolysis / Gluconeogenesis	0.415604	0.0250836	0.101573	0.0746478
hsa05130	Pathogenic Escherichia coli infection	0.413582	0.00152905	0.0134769	0.00990437
hsa04623	Cytosolic DNA-sensing pathway	0.412392	0.0387205	0.141115	0.103708

## Sheet: Sheet7_E-MTAB-6134_BP
ID	Description	enrichmentScore	p.values	p.adjust	q.values
GO:0042035	regulation of cytokine biosynthetic process	0.868717	1.78531e-07	7.11411e-06	5.2013e-06
GO:0031581	hemidesmosome assembly	0.866313	7.26707e-06	0.000161673	0.000118203
GO:1903897	regulation of PERK-mediated unfolded protein response	0.85608	0.000135108	0.00189733	0.00138719
GO:0035635	entry of bacterium into host cell	0.836025	1.18569e-05	0.000243957	0.000178363
GO:1904814	regulation of protein localization to chromosome, telomeric region	0.806235	0.00138234	0.011497	0.00840571
GO:0042089	cytokine biosynthetic process	0.80418	2.51093e-06	6.93369e-05	5.06939e-05
GO:0007100	mitotic centrosome separation	0.801865	7.94337e-05	0.00119359	0.000872663
GO:0033314	mitotic DNA replication checkpoint	0.800602	0.00172123	0.0136825	0.0100036
GO:0043248	proteasome assembly	0.79719	0.000192815	0.00251338	0.00183759
GO:0042107	cytokine metabolic process	0.797067	3.30692e-06	8.67515e-05	6.34261e-05
GO:0002934	desmosome organization	0.79511	0.00202551	0.0154764	0.0113152
GO:0051299	centrosome separation	0.792317	4.80605e-05	0.000798387	0.00058372
GO:0045835	negative regulation of meiotic nuclear division	0.791269	0.000911601	0.00836653	0.00611698
GO:1903405	protein localization to nuclear body	0.788172	0.00252739	0.018611	0.013607
GO:1904867	protein localization to Cajal body	0.788172	0.00252739	0.018611	0.013607
GO:0009263	deoxyribonucleotide biosynthetic process	0.786914	0.000161766	0.00218558	0.00159793
GO:0009265	2'-deoxyribonucleotide biosynthetic process	0.784378	0.00113733	0.00986308	0.00721114
GO:0046385	deoxyribose phosphate biosynthetic process	0.784378	0.00113733	0.00986308	0.00721114
GO:0006999	nuclear pore organization	0.782081	0.000214631	0.00272993	0.00199592
GO:0051382	kinetochore assembly	0.779642	4.44707e-05	0.000750637	0.000548809
GO:0043589	skin morphogenesis	0.776841	0.00160614	0.0129977	0.00950297
GO:0044848	biological phase	0.771835	0.0019369	0.0150513	0.0110043
GO:0008655	pyrimidine-containing compound salvage	0.770994	0.00522384	0.0312636	0.0228576
GO:0043097	pyrimidine nucleoside salvage	0.770994	0.00522384	0.0312636	0.0228576
GO:0061952	midbody abscission	0.76839	0.000147971	0.00202714	0.00148209
GO:0070202	regulation of establishment of protein localization to chromosome	0.767545	0.0057282	0.0333588	0.0243894
GO:1904874	positive regulation of telomerase RNA localization to Cajal body	0.76713	0.000770288	0.00738163	0.00539689
GO:1990173	protein localization to nucleoplasm	0.765931	0.00235568	0.0175727	0.0128478
GO:0007076	mitotic chromosome condensation	0.761567	0.000202541	0.00261311	0.0019105
GO:0042559	pteridine-containing compound biosynthetic process	0.760903	0.00128659	0.010917	0.00798165
GO:0051383	kinetochore organization	0.760193	1.13908e-05	0.000237298	0.000173494
GO:0097201	negative regulation of transcription from RNA polymerase II promoter in response to stress	0.758665	0.00298385	0.0207813	0.0151937
GO:0046040	IMP metabolic process	0.758607	0.00659283	0.0369951	0.027048
GO:2000774	positive regulation of cellular senescence	0.758292	0.00109844	0.00964542	0.007052
GO:0000727	double-strand break repair via break-induced replication	0.753616	0.00159333	0.0129273	0.00945145
GO:0006735	NADH regeneration	0.749691	9.98769e-07	3.15992e-05	2.3103e-05
GO:0061621	canonical glycolysis	0.749691	9.98769e-07	3.15992e-05	2.3103e-05
GO:0061718	glucose catabolic process to pyruvate	0.749691	9.98769e-07	3.15992e-05	2.3103e-05
GO:0007096	regulation of exit from mitosis	0.749626	0.000194015	0.00251342	0.00183762
GO:0046607	positive regulation of centrosome cycle	0.74828	0.00417349	0.0267852	0.0195833
GO:0051988	regulation of attachment of spindle microtubules to kinetochore	0.746926	0.00165197	0.013281	0.00971007
GO:0043174	nucleoside salvage	0.746721	0.000385989	0.00435821	0.00318639
GO:0009162	deoxyribonucleoside monophosphate metabolic process	0.746629	0.00832705	0.0444298	0.0324837
GO:0018401	peptidyl-proline hydroxylation to 4-hydroxy-L-proline	0.746476	0.00832705	0.0444298	0.0324837
GO:0006271	DNA strand elongation involved in DNA replication	0.74619	9.54893e-05	0.0013949	0.00101984
GO:0071281	cellular response to iron ion	0.744593	0.00431378	0.0272518	0.0199244
GO:0061620	glycolytic process through glucose-6-phosphate	0.742548	1.05045e-06	3.30683e-05	2.4177e-05
GO:0090343	positive regulation of cell aging	0.737507	0.0006147	0.0062221	0.00454913
GO:0000076	DNA replication checkpoint	0.73649	0.000246956	0.0030607	0.00223775
GO:0051095	regulation of helicase activity	0.733646	0.0057166	0.0333566	0.0243878

## Sheet: Sheet8_E-MTAB-6134_KEGG
ID	Description	enrichmentScore	p.values	p.adjust	q.values
hsa03050	Proteasome	0.728181	0.00170068	0.0177778	0.010726
hsa03030	DNA replication	0.682848	0.00178891	0.0177778	0.010726
hsa03430	Mismatch repair	0.672167	0.00182149	0.0177778	0.010726
hsa03420	Nucleotide excision repair	0.613887	0.00172414	0.0177778	0.010726
hsa03008	Ribosome biogenesis in eukaryotes	0.610634	0.00168067	0.0177778	0.010726
hsa00670	One carbon pool by folate	0.598733	0.0327553	0.0845964	0.0510402
hsa04110	Cell cycle	0.590767	0.00162338	0.0177778	0.010726
hsa00240	Pyrimidine metabolism	0.581387	0.00165837	0.0177778	0.010726
hsa03022	Basal transcription factors	0.57826	0.00176367	0.0177778	0.010726
hsa03060	Protein export	0.566083	0.014572	0.0468588	0.0282717
hsa03010	Ribosome	0.553859	0.00158479	0.0177778	0.010726
hsa03040	Spliceosome	0.551696	0.00162338	0.0177778	0.010726
hsa03410	Base excision repair	0.550442	0.00533808	0.0243179	0.0146719
hsa03440	Homologous recombination	0.547406	0.0017331	0.0177778	0.010726
hsa00512	Mucin type O-glycan biosynthesis	0.531232	0.0145454	0.0468588	0.0282717
hsa03013	RNA transport	0.523194	0.0015949	0.0177778	0.010726
hsa04216	Ferroptosis	0.520072	0.00529101	0.0243179	0.0146719
hsa03018	RNA degradation	0.50859	0.00165017	0.0177778	0.010726
hsa05219	Bladder cancer	0.504103	0.00886525	0.0335121	0.0202191
hsa05222	Small cell lung cancer	0.495066	0.00161031	0.0177778	0.010726
hsa03460	Fanconi anemia pathway	0.495025	0.00505902	0.0242532	0.0146329
hsa00970	Aminoacyl-tRNA biosynthesis	0.487423	0.0609982	0.136105	0.0821171
hsa00983	Drug metabolism - other enzymes	0.486983	0.00668896	0.0281279	0.0169707
hsa00062	Fatty acid elongation	0.482452	0.0728597	0.15817	0.0954301
hsa00030	Pentose phosphate pathway	0.480004	0.0454546	0.108037	0.0651827
hsa04115	p53 signaling pathway	0.47975	0.00491803	0.0242532	0.0146329
hsa01230	Biosynthesis of amino acids	0.472601	0.00654664	0.027887	0.0168253
hsa05134	Legionellosis	0.464522	0.00818331	0.0315779	0.0190522
hsa04120	Ubiquitin mediated proteolysis	0.458935	0.00162075	0.0177778	0.010726
hsa00520	Amino sugar and nucleotide sugar metabolism	0.456223	0.0269815	0.074369	0.0448696
hsa00500	Starch and sucrose metabolism	0.449923	0.0836364	0.174845	0.10549
hsa04066	HIF-1 signaling pathway	0.449476	0.00157978	0.0177778	0.010726
hsa04657	IL-17 signaling pathway	0.448504	0.00321543	0.0189245	0.0114179
hsa04141	Protein processing in endoplasmic reticulum	0.43011	0.00157233	0.0177778	0.010726
hsa05143	African trypanosomiasis	0.425475	0.0923623	0.186959	0.112799
hsa05211	Renal cell carcinoma	0.423645	0.0117057	0.0408454	0.0246436
hsa05012	Parkinson disease	0.418527	0.00151976	0.0177778	0.010726
hsa04218	Cellular senescence	0.416802	0.00161031	0.0177778	0.010726
hsa05210	Colorectal cancer	0.412448	0.0131363	0.0439664	0.0265266
hsa03015	mRNA surveillance pathway	0.412389	0.00988468	0.0364289	0.0219789
hsa05014	Amyotrophic lateral sclerosis	0.39796	0.00138889	0.0177778	0.010726
hsa01524	Platinum drug resistance	0.397806	0.0264463	0.07414	0.0447314
hsa05020	Prion disease	0.396447	0.00148588	0.0177778	0.010726
hsa04512	ECM-receptor interaction	0.391533	0.0229885	0.0667277	0.0402593
hsa04668	TNF signaling pathway	0.389786	0.00792393	0.0309411	0.0186679
hsa00190	Oxidative phosphorylation	0.388066	0.00643087	0.0277543	0.0167452
hsa04217	Necroptosis	0.386884	0.00485437	0.0242532	0.0146329
hsa05016	Huntington disease	0.386837	0.00143885	0.0177778	0.010726
hsa05206	MicroRNAs in cancer	0.386135	0.0015873	0.0177778	0.010726
hsa00010	Glycolysis / Gluconeogenesis	0.38464	0.0451505	0.108037	0.0651827
