# Supplementary material for: A DNA-Methylation-Driven Genes Based Prognostic Signature Reveals Immune Microenvironment in Pancreatic Cancer
Source: Front Immunol. 2022 Feb 10;13:803962. doi: 10.3389/fimmu.2022.803962 (PMC8866195; doi:10.3389/fimmu.2022.803962)
Supplement: Supplementary Table 4 — KEGG pathways and biological processes enriched by GSVA [file Table_4.xls]

## Sheet: Sheet1 TCGA_BP
ID	P.Value	adj.P.Val	logFC
GOBP_PROTEIN_MODIFICATION_BY_SMALL_PROTEIN_REMOVAL	2.79e-26	2.08e-22	0.306395
GOBP_CELL_CYCLE_PHASE_TRANSITION	2.35e-25	7.48e-22	0.315561
GOBP_REGULATION_OF_CELL_CYCLE_PHASE_TRANSITION	5.08e-25	7.48e-22	0.305406
GOBP_POSITIVE_REGULATION_OF_ESTABLISHMENT_OF_PROTEIN_LOCALIZATION_TO_MITOCHONDRION	5.56e-25	7.48e-22	0.388065
GOBP_NUCLEUS_ORGANIZATION	6.61e-25	7.48e-22	0.326555
GOBP_NUCLEAR_ENVELOPE_ORGANIZATION	6.71e-25	7.48e-22	0.39471
GOBP_CELL_CYCLE_G2_M_PHASE_TRANSITION	7.5e-25	7.48e-22	0.33918
GOBP_REGULATION_OF_MITOTIC_CELL_CYCLE	8e-25	7.48e-22	0.274324
GOBP_PROTEASOMAL_PROTEIN_CATABOLIC_PROCESS	3e-24	2.49e-21	0.292637
GOBP_POSTTRANSCRIPTIONAL_REGULATION_OF_GENE_EXPRESSION	3.67e-24	2.75e-21	0.303758
GOBP_REGULATION_OF_MRNA_CATABOLIC_PROCESS	4.48e-24	3.04e-21	0.321434
GOBP_MITOTIC_CELL_CYCLE	5.21e-24	3.25e-21	0.296611
GOBP_REGULATION_OF_CELL_CYCLE_PROCESS	5.86e-24	3.37e-21	0.26583
GOBP_REGULATION_OF_CELL_CYCLE	6.32e-24	3.38e-21	0.23687
GOBP_POSITIVE_REGULATION_OF_VIRAL_PROCESS	8.83e-24	4.4e-21	0.33321
GOBP_MODIFICATION_DEPENDENT_MACROMOLECULE_CATABOLIC_PROCESS	9.78e-24	4.57e-21	0.271572
GOBP_REGULATION_OF_CELL_CYCLE_G2_M_PHASE_TRANSITION	1.18e-23	5.2e-21	0.353524
GOBP_REGULATION_OF_HEMATOPOIETIC_PROGENITOR_CELL_DIFFERENTIATION	1.82e-23	7.31e-21	0.373294
GOBP_NEGATIVE_REGULATION_OF_MITOTIC_CELL_CYCLE	1.86e-23	7.31e-21	0.301597
GOBP_CYTOKINETIC_PROCESS	2.13e-23	7.77e-21	0.451392
GOBP_CELLULAR_PROTEIN_CATABOLIC_PROCESS	2.18e-23	7.77e-21	0.257833
GOBP_REGULATION_OF_CELLULAR_CARBOHYDRATE_CATABOLIC_PROCESS	2.47e-23	7.9e-21	0.405896
GOBP_SIGNAL_TRANSDUCTION_IN_RESPONSE_TO_DNA_DAMAGE	2.5e-23	7.9e-21	0.297618
GOBP_REGULATION_OF_PROTEIN_MODIFICATION_BY_SMALL_PROTEIN_CONJUGATION_OR_REMOVAL	2.54e-23	7.9e-21	0.27387
GOBP_REGULATION_OF_PROTEASOMAL_UBIQUITIN_DEPENDENT_PROTEIN_CATABOLIC_PROCESS	3.5e-23	1.03e-20	0.291461
GOBP_NEGATIVE_REGULATION_OF_CELL_CYCLE	3.58e-23	1.03e-20	0.245893
GOBP_REGULATION_OF_ESTABLISHMENT_OF_PROTEIN_LOCALIZATION_TO_MITOCHONDRION	4.05e-23	1.12e-20	0.316612
GOBP_CELL_CYCLE	6.15e-23	1.64e-20	0.239144
GOBP_NEGATIVE_REGULATION_OF_CELL_CYCLE_PHASE_TRANSITION	6.9e-23	1.78e-20	0.337887
GOBP_CELLULAR_MACROMOLECULE_CATABOLIC_PROCESS	7.13e-23	1.78e-20	0.265596
GOBP_PROTEIN_MODIFICATION_BY_SMALL_PROTEIN_CONJUGATION	9.52e-23	2.23e-20	0.236436
GOBP_NEGATIVE_REGULATION_OF_CELL_CYCLE_PROCESS	9.53e-23	2.23e-20	0.30632
GOBP_REGULATION_OF_DNA_TEMPLATED_TRANSCRIPTION_IN_RESPONSE_TO_STRESS	1.13e-22	2.56e-20	0.369844
GOBP_CELL_CYCLE_PROCESS	1.34e-22	2.95e-20	0.247306
GOBP_REGULATION_OF_CELLULAR_AMIDE_METABOLIC_PROCESS	1.4e-22	3e-20	0.254755
GOBP_REGULATION_OF_CYCLIN_DEPENDENT_PROTEIN_KINASE_ACTIVITY	1.53e-22	3.17e-20	0.257785
GOBP_SIGNAL_TRANSDUCTION_BY_P53_CLASS_MEDIATOR	1.76e-22	3.57e-20	0.284631
GOBP_MACROMOLECULE_CATABOLIC_PROCESS	1.9e-22	3.7e-20	0.237812
GOBP_VESICLE_TARGETING	1.97e-22	3.7e-20	0.348065
GOBP_PROTEIN_INSERTION_INTO_MITOCHONDRIAL_MEMBRANE_INVOLVED_IN_APOPTOTIC_SIGNALING_PATHWAY	1.98e-22	3.7e-20	0.362328
GOBP_CELL_DIVISION	2.08e-22	3.8e-20	0.27734
GOBP_PROTEIN_MODIFICATION_BY_SMALL_PROTEIN_CONJUGATION_OR_REMOVAL	2.44e-22	4.29e-20	0.237303
GOBP_VESICLE_TARGETING_TO_FROM_OR_WITHIN_GOLGI	2.5e-22	4.29e-20	0.360706
GOBP_REGULATION_OF_UBIQUITIN_DEPENDENT_PROTEIN_CATABOLIC_PROCESS	2.53e-22	4.29e-20	0.259025
GOBP_REGULATION_OF_RNA_BINDING	3.06e-22	5.09e-20	0.481981
GOBP_INNER_CELL_MASS_CELL_PROLIFERATION	3.66e-22	5.86e-20	0.487008
GOBP_REGULATION_OF_TRANSLATIONAL_INITIATION	3.68e-22	5.86e-20	0.342124
GOBP_NUCLEAR_TRANSPORT	4.45e-22	6.93e-20	0.295926
GOBP_POSITIVE_REGULATION_OF_PROTEIN_LOCALIZATION_TO_NUCLEUS	4.66e-22	7.11e-20	0.28786
GOBP_REGULATION_OF_STEM_CELL_DIFFERENTIATION	6.17e-22	9.23e-20	0.312941

## Sheet: Sheet2 TCGA_KEGG
ID	P.Value	adj.P.Val	logFC
KEGG_UBIQUITIN_MEDIATED_PROTEOLYSIS	3.73656e-26	6.95001e-24	0.350291
KEGG_NEUROACTIVE_LIGAND_RECEPTOR_INTERACTION	7.02632e-22	6.53448e-20	-0.371988
KEGG_RNA_DEGRADATION	7.01823e-20	4.3513e-18	0.387287
KEGG_CELL_CYCLE	4.60538e-19	2.1415e-17	0.356783
KEGG_NUCLEOTIDE_EXCISION_REPAIR	1.31661e-18	4.8978e-17	0.371538
KEGG_SPLICEOSOME	6.6227e-18	2.05304e-16	0.423704
KEGG_OOCYTE_MEIOSIS	1.59454e-17	4.23693e-16	0.225933
KEGG_MISMATCH_REPAIR	3.86397e-17	8.98373e-16	0.423392
KEGG_PRIMARY_BILE_ACID_BIOSYNTHESIS	4.6699e-17	9.65112e-16	-0.375162
KEGG_AMINOACYL_TRNA_BIOSYNTHESIS	1.38339e-16	2.57311e-15	0.390792
KEGG_BASAL_TRANSCRIPTION_FACTORS	1.53337e-15	2.59279e-14	0.283366
KEGG_THYROID_CANCER	2.19441e-15	3.40134e-14	0.246261
KEGG_PYRIMIDINE_METABOLISM	3.61456e-15	5.1716e-14	0.292291
KEGG_PROTEASOME	4.91496e-15	6.52988e-14	0.458957
KEGG_PATHOGENIC_ESCHERICHIA_COLI_INFECTION	8.16498e-15	1.01246e-13	0.253886
KEGG_OLFACTORY_TRANSDUCTION	1.08807e-14	1.26488e-13	-0.363327
KEGG_P53_SIGNALING_PATHWAY	1.31704e-14	1.44099e-13	0.234745
KEGG_CALCIUM_SIGNALING_PATHWAY	3.20163e-14	3.30835e-13	-0.238788
KEGG_HOMOLOGOUS_RECOMBINATION	1.74606e-13	1.7093e-12	0.348966
KEGG_PENTOSE_PHOSPHATE_PATHWAY	4.1515e-13	3.81796e-12	0.273637
KEGG_N_GLYCAN_BIOSYNTHESIS	4.3106e-13	3.81796e-12	0.269917
KEGG_TASTE_TRANSDUCTION	7.0799e-13	5.98573e-12	-0.258924
KEGG_DNA_REPLICATION	1.40849e-12	1.13904e-11	0.401653
KEGG_BLADDER_CANCER	2.68571e-12	2.08143e-11	0.204503
KEGG_ADHERENS_JUNCTION	3.364e-12	2.50282e-11	0.245942
KEGG_SNARE_INTERACTIONS_IN_VESICULAR_TRANSPORT	8.08613e-12	5.78469e-11	0.244818
KEGG_PANCREATIC_CANCER	1.25694e-11	8.65891e-11	0.213282
KEGG_BASE_EXCISION_REPAIR	3.8287e-11	2.54335e-10	0.351135
KEGG_CHRONIC_MYELOID_LEUKEMIA	5.36031e-11	3.43799e-10	0.207948
KEGG_PROTEIN_EXPORT	1.51619e-10	9.4004e-10	0.352604
KEGG_AMINO_SUGAR_AND_NUCLEOTIDE_SUGAR_METABOLISM	4.72071e-10	2.77271e-09	0.230622
KEGG_VALINE_LEUCINE_AND_ISOLEUCINE_BIOSYNTHESIS	4.77026e-10	2.77271e-09	0.321327
KEGG_ABC_TRANSPORTERS	9.74172e-10	5.49079e-09	-0.184551
KEGG_SMALL_CELL_LUNG_CANCER	1.95334e-09	1.06859e-08	0.184983
KEGG_ARACHIDONIC_ACID_METABOLISM	3.59921e-09	1.91272e-08	-0.184885
KEGG_RNA_POLYMERASE	4.31545e-09	2.22965e-08	0.26927
KEGG_ENDOCYTOSIS	5.19189e-09	2.55354e-08	0.14552
KEGG_PROGESTERONE_MEDIATED_OOCYTE_MATURATION	5.2169e-09	2.55354e-08	0.131239
KEGG_NON_HOMOLOGOUS_END_JOINING	6.20772e-09	2.96061e-08	0.266665
KEGG_PROSTATE_CANCER	7.57535e-09	3.52254e-08	0.170104
KEGG_GLYCOSYLPHOSPHATIDYLINOSITOL_GPI_ANCHOR_BIOSYNTHESIS	2.29896e-08	1.04294e-07	0.22085
KEGG_COMPLEMENT_AND_COAGULATION_CASCADES	2.4995e-08	1.10692e-07	-0.236711
KEGG_PURINE_METABOLISM	3.00691e-08	1.30066e-07	0.110678
KEGG_CITRATE_CYCLE_TCA_CYCLE	3.37388e-08	1.42623e-07	0.279104
KEGG_TYPE_II_DIABETES_MELLITUS	4.76205e-08	1.96831e-07	-0.188495
KEGG_VASOPRESSIN_REGULATED_WATER_REABSORPTION	5.23509e-08	2.1168e-07	0.169526
KEGG_TIGHT_JUNCTION	5.48435e-08	2.1704e-07	0.123358
KEGG_AUTOIMMUNE_THYROID_DISEASE	6.42687e-08	2.49041e-07	-0.271166
KEGG_RENAL_CELL_CARCINOMA	7.39711e-08	2.80788e-07	0.180704
KEGG_HUNTINGTONS_DISEASE	9.28674e-08	3.45467e-07	0.230203

## Sheet: Sheet3_ICGC-AU_BP
ID	P.Value	adj.P.Val	logFC
GOBP_REGULATION_OF_EPIDERMAL_GROWTH_FACTOR_ACTIVATED_RECEPTOR_ACTIVITY	5.02971e-06	0.0376021	0.245963
GOBP_SEQUESTERING_OF_TRIGLYCERIDE	8.27434e-05	0.146186	0.266045
GOBP_REGULATION_OF_DENDRITIC_SPINE_MAINTENANCE	9.7265e-05	0.146186	0.307386
GOBP_G1_TO_G0_TRANSITION	0.000107588	0.146186	-0.31904
GOBP_NAIL_DEVELOPMENT	0.000108578	0.146186	0.369796
GOBP_REGULATION_OF_VESICLE_SIZE	0.000164592	0.146186	0.291498
GOBP_REGULATION_OF_DNA_DAMAGE_RESPONSE_SIGNAL_TRANSDUCTION_BY_P53_CLASS_MEDIATOR	0.00022039	0.146186	0.228441
GOBP_EXTRINSIC_APOPTOTIC_SIGNALING_PATHWAY_VIA_DEATH_DOMAIN_RECEPTORS	0.000241808	0.146186	0.152257
GOBP_MEMBRANE_TO_MEMBRANE_DOCKING	0.000253629	0.146186	0.395687
GOBP_CELLULAR_SODIUM_ION_HOMEOSTASIS	0.000262873	0.146186	-0.272733
GOBP_REGULATION_OF_EXTRINSIC_APOPTOTIC_SIGNALING_PATHWAY_VIA_DEATH_DOMAIN_RECEPTORS	0.00026404	0.146186	0.170773
GOBP_REGULATION_OF_SUBSTRATE_ADHESION_DEPENDENT_CELL_SPREADING	0.000285576	0.146186	0.200381
GOBP_REGULATION_OF_T_HELPER_2_CELL_DIFFERENTIATION	0.000290371	0.146186	0.323847
GOBP_POSITIVE_REGULATION_OF_EXTRINSIC_APOPTOTIC_SIGNALING_PATHWAY	0.000312479	0.146186	0.228157
GOBP_EPIBOLY	0.000333689	0.146186	0.254459
GOBP_MAST_CELL_CYTOKINE_PRODUCTION	0.00038073	0.146186	0.313534
GOBP_INTERCELLULAR_TRANSPORT	0.000384236	0.146186	0.441953
GOBP_POSITIVE_REGULATION_OF_CELL_ADHESION_MOLECULE_PRODUCTION	0.000384572	0.146186	0.416577
GOBP_ORGANELLE_INHERITANCE	0.00040378	0.146186	0.2607
GOBP_NEGATIVE_REGULATION_OF_PATHWAY_RESTRICTED_SMAD_PROTEIN_PHOSPHORYLATION	0.000418018	0.146186	0.281415
GOBP_NUCLEOTIDE_BINDING_OLIGOMERIZATION_DOMAIN_CONTAINING_1_SIGNALING_PATHWAY	0.000428134	0.146186	0.423661
GOBP_SULFATE_TRANSPORT	0.0004342	0.146186	-0.189214
GOBP_REGULATION_OF_NODAL_SIGNALING_PATHWAY_INVOLVED_IN_DETERMINATION_OF_LEFT_RIGHT_ASYMMETRY	0.000449744	0.146186	-0.337234
GOBP_CELL_PROLIFERATION_IN_MIDBRAIN	0.000489184	0.149507	0.316995
GOBP_TRANSITION_BETWEEN_FAST_AND_SLOW_FIBER	0.000520043	0.149507	0.382766
GOBP_EXTRACELLULAR_EXOSOME_ASSEMBLY	0.000550429	0.149507	0.331012
GOBP_POSITIVE_REGULATION_OF_T_HELPER_2_CELL_DIFFERENTIATION	0.00055653	0.149507	0.309077
GOBP_POSITIVE_REGULATION_OF_EXTRACELLULAR_MATRIX_ORGANIZATION	0.000565266	0.149507	0.273306
GOBP_CELL_ADHESION_MEDIATED_BY_INTEGRIN	0.00057995	0.149507	0.206426
GOBP_DENDRITIC_SPINE_MAINTENANCE	0.000630717	0.151964	0.214455
GOBP_TUBULIN_DEACETYLATION	0.000644496	0.151964	-0.256018
GOBP_POSITIVE_REGULATION_OF_EXTRACELLULAR_MATRIX_DISASSEMBLY	0.000677004	0.151964	0.339578
GOBP_POSITIVE_REGULATION_OF_SUBSTRATE_ADHESION_DEPENDENT_CELL_SPREADING	0.000701683	0.151964	0.200283
GOBP_T_HELPER_2_CELL_DIFFERENTIATION	0.00071026	0.151964	0.258985
GOBP_NEGATIVE_REGULATION_OF_ACUTE_INFLAMMATORY_RESPONSE_TO_ANTIGENIC_STIMULUS	0.000721617	0.151964	0.375524
GOBP_NEGATIVE_REGULATION_OF_RECEPTOR_MEDIATED_ENDOCYTOSIS	0.00073652	0.151964	0.217002
GOBP_KERATINOCYTE_MIGRATION	0.00076545	0.151964	0.246872
GOBP_REGULATION_OF_ISOTYPE_SWITCHING_TO_IGE_ISOTYPES	0.000833284	0.151964	0.354753
GOBP_AMYLOID_BETA_CLEARANCE_BY_TRANSCYTOSIS	0.000838294	0.151964	0.320388
GOBP_NEGATIVE_REGULATION_OF_LAMELLIPODIUM_ORGANIZATION	0.000857628	0.151964	-0.305172
GOBP_RESPONSE_TO_ISOLATION_STRESS	0.000889917	0.151964	0.290164
GOBP_REGULATION_OF_MEMBRANE_INVAGINATION	0.000897113	0.151964	0.253743
GOBP_RESPONSE_TO_INCREASED_OXYGEN_LEVELS	0.000915023	0.151964	0.187488
GOBP_DEOXYRIBOSE_PHOSPHATE_CATABOLIC_PROCESS	0.000920684	0.151964	0.211966
GOBP_REGULATION_OF_SEQUESTERING_OF_TRIGLYCERIDE	0.00092075	0.151964	0.228483
GOBP_POSITIVE_REGULATION_OF_EXTRINSIC_APOPTOTIC_SIGNALING_PATHWAY_VIA_DEATH_DOMAIN_RECEPTORS	0.000955035	0.151964	0.290146
GOBP_SODIUM_ION_EXPORT_ACROSS_PLASMA_MEMBRANE	0.000969714	0.151964	-0.263373
GOBP_NEGATIVE_REGULATION_OF_TUBULIN_DEACETYLATION	0.00097569	0.151964	-0.324021
GOBP_MEMBRANE_RAFT_ASSEMBLY	0.00101489	0.15219	0.293111
GOBP_NEGATIVE_REGULATION_OF_RECEPTOR_SIGNALING_PATHWAY_VIA_JAK_STAT	0.00101786	0.15219	0.196134

## Sheet: Sheet4_ICGC-AU_KEGG
ID	P.Value	adj.P.Val	logFC
KEGG_EPITHELIAL_CELL_SIGNALING_IN_HELICOBACTER_PYLORI_INFECTION	0.000231398	0.0219676	0.17451
KEGG_PATHOGENIC_ESCHERICHIA_COLI_INFECTION	0.000236211	0.0219676	0.251463
KEGG_RENAL_CELL_CARCINOMA	0.00156097	0.0967801	0.161284
KEGG_GLYCINE_SERINE_AND_THREONINE_METABOLISM	0.00260629	0.10931	-0.182298
KEGG_PANCREATIC_CANCER	0.00307609	0.10931	0.146546
KEGG_BLADDER_CANCER	0.00352613	0.10931	0.159541
KEGG_NOD_LIKE_RECEPTOR_SIGNALING_PATHWAY	0.00499588	0.126402	0.170833
KEGG_THYROID_CANCER	0.00566198	0.126402	0.137874
KEGG_FOCAL_ADHESION	0.00673887	0.126402	0.174824
KEGG_SMALL_CELL_LUNG_CANCER	0.0067958	0.126402	0.131795
KEGG_PROXIMAL_TUBULE_BICARBONATE_RECLAMATION	0.0115098	0.186815	-0.180777
KEGG_NITROGEN_METABOLISM	0.0120526	0.186815	-0.171276
KEGG_FC_GAMMA_R_MEDIATED_PHAGOCYTOSIS	0.0163472	0.213066	0.108691
KEGG_PRIMARY_BILE_ACID_BIOSYNTHESIS	0.0166204	0.213066	-0.175259
KEGG_REGULATION_OF_ACTIN_CYTOSKELETON	0.0171828	0.213066	0.11338
KEGG_ECM_RECEPTOR_INTERACTION	0.0207118	0.229423	0.201982
KEGG_SPLICEOSOME	0.0213864	0.229423	0.17333
KEGG_PROSTATE_CANCER	0.0228895	0.229423	0.091266
KEGG_PATHWAYS_IN_CANCER	0.0254423	0.229423	0.0884345
KEGG_APOPTOSIS	0.0257565	0.229423	0.101073
KEGG_MATURITY_ONSET_DIABETES_OF_THE_YOUNG	0.026897	0.229423	-0.238524
KEGG_ADHERENS_JUNCTION	0.027136	0.229423	0.110682
KEGG_VIBRIO_CHOLERAE_INFECTION	0.0294992	0.234772	0.125071
KEGG_ABC_TRANSPORTERS	0.0311251	0.234772	-0.125767
KEGG_NATURAL_KILLER_CELL_MEDIATED_CYTOTOXICITY	0.0321057	0.234772	0.127588
KEGG_P53_SIGNALING_PATHWAY	0.0328176	0.234772	0.0997802
KEGG_UBIQUITIN_MEDIATED_PROTEOLYSIS	0.0346306	0.238567	0.107314
KEGG_ENDOCYTOSIS	0.0407726	0.270847	0.0773659
KEGG_PROPANOATE_METABOLISM	0.0460795	0.280513	-0.163436
KEGG_LINOLEIC_ACID_METABOLISM	0.0465793	0.280513	-0.162225
KEGG_PHOSPHATIDYLINOSITOL_SIGNALING_SYSTEM	0.0475871	0.280513	-0.109091
KEGG_TGF_BETA_SIGNALING_PATHWAY	0.0482604	0.280513	0.103402
KEGG_TOLL_LIKE_RECEPTOR_SIGNALING_PATHWAY	0.0513736	0.28956	0.0996268
KEGG_GAP_JUNCTION	0.0539856	0.291986	0.087991
KEGG_B_CELL_RECEPTOR_SIGNALING_PATHWAY	0.0549435	0.291986	0.0984638
KEGG_PROTEIN_EXPORT	0.0620413	0.320547	0.17739
KEGG_RNA_DEGRADATION	0.065012	0.326817	0.131585
KEGG_LEISHMANIA_INFECTION	0.0739719	0.362073	0.144072
KEGG_PEROXISOME	0.0780142	0.363498	-0.125978
KEGG_OOCYTE_MEIOSIS	0.0781715	0.363498	0.0818466
KEGG_LYSINE_DEGRADATION	0.0856469	0.373372	-0.0849845
KEGG_HISTIDINE_METABOLISM	0.0865843	0.373372	-0.0998399
KEGG_LEUKOCYTE_TRANSENDOTHELIAL_MIGRATION	0.0923028	0.373372	0.092497
KEGG_ALDOSTERONE_REGULATED_SODIUM_REABSORPTION	0.0942139	0.373372	-0.0945788
KEGG_STARCH_AND_SUCROSE_METABOLISM	0.0949263	0.373372	0.0996948
KEGG_PORPHYRIN_AND_CHLOROPHYLL_METABOLISM	0.100042	0.373372	0.0990007
KEGG_TRYPTOPHAN_METABOLISM	0.100589	0.373372	-0.0982005
KEGG_HEMATOPOIETIC_CELL_LINEAGE	0.102077	0.373372	0.133199
KEGG_GALACTOSE_METABOLISM	0.102552	0.373372	0.118784
KEGG_ALPHA_LINOLENIC_ACID_METABOLISM	0.104688	0.373372	-0.115725

## Sheet: Sheet5_ICGC-CA_BP
ID	P.Value	adj.P.Val	logFC
GOBP_CELLULAR_RESPONSE_TO_MECHANICAL_STIMULUS	3.6763e-07	0.00274877	0.17314
GOBP_CELLULAR_RESPONSE_TO_OSMOTIC_STRESS	1.67647e-06	0.00538464	0.191272
GOBP_ESTABLISHMENT_OF_ENDOTHELIAL_BARRIER	2.95302e-06	0.00538464	0.191349
GOBP_NK_T_CELL_ACTIVATION	3.89127e-06	0.00538464	0.254653
GOBP_NEGATIVE_REGULATION_OF_EXTRINSIC_APOPTOTIC_SIGNALING_PATHWAY	4.404e-06	0.00538464	0.120384
GOBP_EXTRINSIC_APOPTOTIC_SIGNALING_PATHWAY	4.574e-06	0.00538464	0.106737
GOBP_NK_T_CELL_PROLIFERATION	5.04112e-06	0.00538464	0.302808
GOBP_ERYTHROCYTE_DEVELOPMENT	6.33315e-06	0.00591912	0.159438
GOBP_CELLULAR_HYPOTONIC_RESPONSE	1.10291e-05	0.00916275	0.321632
GOBP_ACTIVATION_OF_CYSTEINE_TYPE_ENDOPEPTIDASE_ACTIVITY_INVOLVED_IN_APOPTOTIC_PROCESS	1.23876e-05	0.00926221	0.131481
GOBP_CYTOPLASMIC_PATTERN_RECOGNITION_RECEPTOR_SIGNALING_PATHWAY	1.65703e-05	0.0103632	0.138541
GOBP_POSITIVE_REGULATION_OF_I_KAPPAB_KINASE_NF_KAPPAB_SIGNALING	1.66321e-05	0.0103632	0.12076
GOBP_REGULATION_OF_ENDOTHELIAL_CELL_DEVELOPMENT	2.84238e-05	0.016348	0.235256
GOBP_CIRCADIAN_RHYTHM	3.46286e-05	0.0172684	0.0878089
GOBP_HYPOTONIC_RESPONSE	3.4643e-05	0.0172684	0.281546
GOBP_RESPONSE_TO_OSMOTIC_STRESS	5.11053e-05	0.0216402	0.129221
GOBP_REGULATION_OF_EXTRINSIC_APOPTOTIC_SIGNALING_PATHWAY	5.15187e-05	0.0216402	0.097242
GOBP_BIOLOGICAL_PROCESS_INVOLVED_IN_INTERACTION_WITH_HOST	5.20963e-05	0.0216402	0.109624
GOBP_PLATELET_MORPHOGENESIS	5.59868e-05	0.0220323	0.185017
GOBP_ENTRY_INTO_HOST	6.46444e-05	0.0241673	0.124316
GOBP_RESPONSE_TO_ANGIOTENSIN	7.32622e-05	0.0242796	0.157853
GOBP_POSITIVE_REGULATION_OF_TRANSFERASE_ACTIVITY	7.36385e-05	0.0242796	0.0697754
GOBP_REGULATION_OF_HETEROTYPIC_CELL_CELL_ADHESION	7.67403e-05	0.0242796	0.168128
GOBP_CIRCADIAN_REGULATION_OF_GENE_EXPRESSION	7.79336e-05	0.0242796	0.132057
GOBP_ALDITOL_CATABOLIC_PROCESS	8.61595e-05	0.0246885	0.284612
GOBP_ENDOTHELIAL_CELL_DEVELOPMENT	9.09654e-05	0.0246885	0.156622
GOBP_INTESTINAL_EPITHELIAL_CELL_DEVELOPMENT	9.11551e-05	0.0246885	0.226704
GOBP_LONG_CHAIN_FATTY_ACYL_COA_METABOLIC_PROCESS	9.24539e-05	0.0246885	0.199968
GOBP_POSITIVE_REGULATION_OF_CELL_AGING	9.92878e-05	0.0255991	0.250044
GOBP_REGULATION_OF_ENDOTHELIAL_CELL_DIFFERENTIATION	0.000116804	0.0283153	0.177599
GOBP_SKIN_MORPHOGENESIS	0.000117396	0.0283153	0.288401
GOBP_POSITIVE_REGULATION_OF_MOLECULAR_FUNCTION	0.000129176	0.0298307	0.0595828
GOBP_ORGANELLE_INHERITANCE	0.00013961	0.0298307	0.224777
GOBP_HETEROTYPIC_CELL_CELL_ADHESION	0.000139792	0.0298307	0.151027
GOBP_CELLULAR_RESPONSE_TO_ABIOTIC_STIMULUS	0.000143558	0.0298307	0.0798951
GOBP_REGULATION_OF_SEQUESTERING_OF_ZINC_ION	0.000143628	0.0298307	-0.253458
GOBP_REGULATION_OF_NITRIC_OXIDE_METABOLIC_PROCESS	0.000155276	0.030848	0.126994
GOBP_POSITIVE_REGULATION_OF_CATALYTIC_ACTIVITY	0.000156777	0.030848	0.0602109
GOBP_I_KAPPAB_KINASE_NF_KAPPAB_SIGNALING	0.000175141	0.0335777	0.0931908
GOBP_MOVEMENT_IN_HOST_ENVIRONMENT	0.00018064	0.0337661	0.111624
GOBP_HETEROCHROMATIN_ORGANIZATION_INVOLVED_IN_CHROMATIN_SILENCING	0.000186374	0.0339882	0.330894
GOBP_POSITIVE_REGULATION_OF_SMOOTH_MUSCLE_CELL_PROLIFERATION	0.000194202	0.0345727	0.138214
GOBP_FAS_SIGNALING_PATHWAY	0.000204938	0.0351732	0.335144
GOBP_POSITIVE_REGULATION_OF_T_HELPER_1_TYPE_IMMUNE_RESPONSE	0.000206984	0.0351732	0.213703
GOBP_HOMOTYPIC_CELL_CELL_ADHESION	0.000222498	0.0361791	0.142586
GOBP_NEGATIVE_REGULATION_OF_CELL_DEATH	0.000230086	0.0361791	0.0691309
GOBP_POSITIVE_REGULATION_OF_NF_KAPPAB_TRANSCRIPTION_FACTOR_ACTIVITY	0.000233218	0.0361791	0.0992832
GOBP_VIRAL_LIFE_CYCLE	0.000234949	0.0361791	0.101764
GOBP_POSITIVE_REGULATION_OF_DNA_BINDING_TRANSCRIPTION_FACTOR_ACTIVITY	0.000240717	0.0361791	0.0794993
GOBP_POSITIVE_REGULATION_OF_CELL_DIVISION	0.000241936	0.0361791	0.0956895

## Sheet: Sheet6_ICGC-CA_KEGG
ID	logFC	P.Value	adj.P.Val
KEGG_ADHERENS_JUNCTION	0.147975	0.000108543	0.020189
KEGG_APOPTOSIS	0.118643	0.000341268	0.0317379
KEGG_MAPK_SIGNALING_PATHWAY	0.0750101	0.000682936	0.0346398
KEGG_THYROID_CANCER	0.154235	0.000744942	0.0346398
KEGG_DORSO_VENTRAL_AXIS_FORMATION	0.153773	0.00117458	0.03866
KEGG_NOD_LIKE_RECEPTOR_SIGNALING_PATHWAY	0.134545	0.00157637	0.03866
KEGG_PENTOSE_PHOSPHATE_PATHWAY	0.181363	0.00161286	0.03866
KEGG_ARRHYTHMOGENIC_RIGHT_VENTRICULAR_CARDIOMYOPATHY_ARVC	0.148332	0.00166279	0.03866
KEGG_ENDOCYTOSIS	0.0791065	0.00195023	0.0403047
KEGG_CIRCADIAN_RHYTHM_MAMMAL	0.198326	0.00240607	0.0447528
KEGG_REGULATION_OF_ACTIN_CYTOSKELETON	0.0969064	0.00280633	0.0474525
KEGG_ADIPOCYTOKINE_SIGNALING_PATHWAY	0.0895662	0.00337449	0.0509254
KEGG_BLADDER_CANCER	0.100992	0.0035593	0.0509254
KEGG_HYPERTROPHIC_CARDIOMYOPATHY_HCM	0.115106	0.00418578	0.0556111
KEGG_NATURAL_KILLER_CELL_MEDIATED_CYTOTOXICITY	0.110287	0.00468481	0.0559818
KEGG_O_GLYCAN_BIOSYNTHESIS	0.139638	0.00481564	0.0559818
KEGG_CHRONIC_MYELOID_LEUKEMIA	0.0870364	0.00548503	0.0600126
KEGG_SMALL_CELL_LUNG_CANCER	0.0951308	0.00795172	0.0821677
KEGG_PROSTATE_CANCER	0.083333	0.00848106	0.0830252
KEGG_PATHOGENIC_ESCHERICHIA_COLI_INFECTION	0.128217	0.00905151	0.0838913
KEGG_GLYCEROPHOSPHOLIPID_METABOLISM	0.0855352	0.0094716	0.0838913
KEGG_VALINE_LEUCINE_AND_ISOLEUCINE_BIOSYNTHESIS	-0.176263	0.0138606	0.116166
KEGG_TAURINE_AND_HYPOTAURINE_METABOLISM	-0.155842	0.01494	0.116166
KEGG_TIGHT_JUNCTION	0.075993	0.0158678	0.116166
KEGG_OOCYTE_MEIOSIS	0.094946	0.0161927	0.116166
KEGG_PATHWAYS_IN_CANCER	0.0673278	0.0164678	0.116166
KEGG_GALACTOSE_METABOLISM	0.127035	0.0178174	0.116166
KEGG_VEGF_SIGNALING_PATHWAY	0.0661401	0.0182834	0.116166
KEGG_ERBB_SIGNALING_PATHWAY	0.0549582	0.0184099	0.116166
KEGG_P53_SIGNALING_PATHWAY	0.0918799	0.0187365	0.116166
KEGG_FOCAL_ADHESION	0.107545	0.0194188	0.116513
KEGG_PANCREATIC_CANCER	0.0841607	0.0207284	0.118104
KEGG_CYTOKINE_CYTOKINE_RECEPTOR_INTERACTION	0.0911612	0.0210475	0.118104
KEGG_DRUG_METABOLISM_OTHER_ENZYMES	0.109902	0.0219034	0.118104
KEGG_T_CELL_RECEPTOR_SIGNALING_PATHWAY	0.0748217	0.0222261	0.118104
KEGG_AMYOTROPHIC_LATERAL_SCLEROSIS_ALS	0.0741004	0.0228588	0.118104
KEGG_STARCH_AND_SUCROSE_METABOLISM	0.109814	0.0240442	0.119694
KEGG_LEUKOCYTE_TRANSENDOTHELIAL_MIGRATION	0.0841581	0.0244536	0.119694
KEGG_UBIQUITIN_MEDIATED_PROTEOLYSIS	0.0813919	0.0261058	0.12347
KEGG_AXON_GUIDANCE	0.0762505	0.0265527	0.12347
KEGG_ASCORBATE_AND_ALDARATE_METABOLISM	0.157864	0.0279861	0.124321
KEGG_ACUTE_MYELOID_LEUKEMIA	0.0771717	0.0280724	0.124321
KEGG_GLYCOLYSIS_GLUCONEOGENESIS	0.102394	0.0292245	0.126413
KEGG_EPITHELIAL_CELL_SIGNALING_IN_HELICOBACTER_PYLORI_INFECTION	0.0762072	0.030569	0.128899
KEGG_RIG_I_LIKE_RECEPTOR_SIGNALING_PATHWAY	0.0744817	0.0311852	0.128899
KEGG_B_CELL_RECEPTOR_SIGNALING_PATHWAY	0.0750472	0.0340745	0.137779
KEGG_FRUCTOSE_AND_MANNOSE_METABOLISM	0.111699	0.0378977	0.149978
KEGG_RENAL_CELL_CARCINOMA	0.0832847	0.0423446	0.164085
KEGG_LEISHMANIA_INFECTION	0.113245	0.044598	0.16929
KEGG_CELL_CYCLE	0.111487	0.045669	0.169889

## Sheet: Sheet7_E-MTAB-6134_BP
ID	P.Value	adj.P.Val	logFC
GOBP_NEGATIVE_REGULATION_OF_NUCLEAR_DIVISION	6.36522e-21	4.32259e-17	0.216737
GOBP_ANAPHASE_PROMOTING_COMPLEX_DEPENDENT_CATABOLIC_PROCESS	1.15639e-20	4.32259e-17	0.320336
GOBP_PURINE_RIBONUCLEOSIDE_MONOPHOSPHATE_CATABOLIC_PROCESS	6.70727e-20	1.67145e-16	0.438482
GOBP_CHROMOSOME_LOCALIZATION	4.23663e-19	7.38572e-16	0.204763
GOBP_NEGATIVE_REGULATION_OF_METAPHASE_ANAPHASE_TRANSITION_OF_CELL_CYCLE	5.02428e-19	7.38572e-16	0.230811
GOBP_REGULATION_OF_CELLULAR_AMINO_ACID_METABOLIC_PROCESS	5.92754e-19	7.38572e-16	0.301481
GOBP_DEOXYRIBONUCLEOTIDE_BIOSYNTHETIC_PROCESS	1.19042e-18	1.1541e-15	0.340158
GOBP_METAPHASE_PLATE_CONGRESSION	1.23499e-18	1.1541e-15	0.228817
GOBP_REGULATION_OF_CELLULAR_AMINE_METABOLIC_PROCESS	2.00726e-18	1.66736e-15	0.245889
GOBP_NEGATIVE_REGULATION_OF_CELL_CYCLE_G2_M_PHASE_TRANSITION	2.51943e-18	1.88353e-15	0.248939
GOBP_REGULATION_OF_MITOTIC_SISTER_CHROMATID_SEGREGATION	2.86457e-18	1.94686e-15	0.224831
GOBP_REGULATION_OF_CHROMOSOME_SEGREGATION	6.74087e-18	4.19956e-15	0.227505
GOBP_ATTACHMENT_OF_SPINDLE_MICROTUBULES_TO_KINETOCHORE	7.68148e-18	4.41744e-15	0.248214
GOBP_MITOTIC_METAPHASE_PLATE_CONGRESSION	9.49324e-18	5.06939e-15	0.250286
GOBP_POSITIVE_REGULATION_OF_ESTABLISHMENT_OF_PROTEIN_LOCALIZATION_TO_TELOMERE	1.27206e-17	6.33995e-15	0.417528
GOBP_REGULATION_OF_MITOTIC_SPINDLE_ASSEMBLY	1.47123e-17	6.87432e-15	0.298318
GOBP_DEOXYRIBONUCLEOSIDE_MONOPHOSPHATE_METABOLIC_PROCESS	2.01889e-17	8.87836e-15	0.257947
GOBP_MITOTIC_SISTER_CHROMATID_SEGREGATION	2.33498e-17	9.69795e-15	0.208773
GOBP_CHROMOSOME_SEGREGATION	2.66374e-17	1.04811e-14	0.175469
GOBP_REGULATION_OF_CHROMOSOME_SEPARATION	4.2837e-17	1.60125e-14	0.215097
GOBP_MITOCHONDRIAL_TRANSLATIONAL_TERMINATION	5.49299e-17	1.9555e-14	0.297317
GOBP_CELL_DIVISION	5.88094e-17	1.97279e-14	0.156003
GOBP_REGULATION_OF_CELL_CYCLE_G2_M_PHASE_TRANSITION	6.0693e-17	1.97279e-14	0.208152
GOBP_REGULATION_OF_NUCLEAR_DIVISION	7.1655e-17	2.11411e-14	0.136316
GOBP_TRANSLATIONAL_TERMINATION	7.27054e-17	2.11411e-14	0.278683
GOBP_NUCLEOSIDE_MONOPHOSPHATE_METABOLIC_PROCESS	7.35243e-17	2.11411e-14	0.179318
GOBP_ANTIGEN_PROCESSING_AND_PRESENTATION_OF_EXOGENOUS_PEPTIDE_ANTIGEN_VIA_MHC_CLASS_I	8.03369e-17	2.22444e-14	0.290015
GOBP_ASSEMBLY_OF_ACTOMYOSIN_APPARATUS_INVOLVED_IN_CYTOKINESIS	8.7614e-17	2.33051e-14	0.436665
GOBP_DEOXYRIBONUCLEOTIDE_METABOLIC_PROCESS	9.04023e-17	2.33051e-14	0.196346
GOBP_NEGATIVE_REGULATION_OF_CELL_CYCLE_PHASE_TRANSITION	9.93545e-17	2.45596e-14	0.194927
GOBP_ORGANELLE_FISSION	1.01839e-16	2.45596e-14	0.128145
GOBP_METAPHASE_ANAPHASE_TRANSITION_OF_CELL_CYCLE	1.55983e-16	3.51626e-14	0.217508
GOBP_REGULATION_OF_MITOTIC_NUCLEAR_DIVISION	1.62399e-16	3.51626e-14	0.164243
GOBP_ACTOMYOSIN_CONTRACTILE_RING_ORGANIZATION	1.63819e-16	3.51626e-14	0.408899
GOBP_REGULATION_OF_ATTACHMENT_OF_SPINDLE_MICROTUBULES_TO_KINETOCHORE	1.64619e-16	3.51626e-14	0.321432
GOBP_REGULATION_OF_PROTEIN_LOCALIZATION_TO_CHROMOSOME_TELOMERIC_REGION	2.04609e-16	4.24904e-14	0.357539
GOBP_NUCLEAR_CHROMOSOME_SEGREGATION	2.23681e-16	4.46484e-14	0.1651
GOBP_TRANSLATIONAL_ELONGATION	2.26945e-16	4.46484e-14	0.255223
GOBP_REGULATION_OF_HEMATOPOIETIC_STEM_CELL_DIFFERENTIATION	3.64035e-16	6.97826e-14	0.265253
GOBP_REGULATION_OF_TRANSCRIPTION_FROM_RNA_POLYMERASE_II_PROMOTER_IN_RESPONSE_TO_HYPOXIA	3.75079e-16	7.01023e-14	0.272288
GOBP_SISTER_CHROMATID_SEGREGATION	4.16236e-16	7.45323e-14	0.197438
GOBP_MITOTIC_NUCLEAR_DIVISION	4.18721e-16	7.45323e-14	0.174575
GOBP_TELOMERASE_RNA_LOCALIZATION	4.45468e-16	7.74493e-14	0.340023
GOBP_SECOND_MESSENGER_MEDIATED_SIGNALING	5.47883e-16	9.30903e-14	-0.118223
GOBP_NEGATIVE_REGULATION_OF_MITOTIC_CELL_CYCLE	5.60347e-16	9.30923e-14	0.171411
GOBP_PROTEIN_LOCALIZATION_TO_NUCLEAR_BODY	7.57008e-16	1.2303e-13	0.360285
GOBP_PROTEASOMAL_UBIQUITIN_INDEPENDENT_PROTEIN_CATABOLIC_PROCESS	8.324e-16	1.32405e-13	0.316251
GOBP_DEOXYRIBOSE_PHOSPHATE_BIOSYNTHETIC_PROCESS	1.22512e-15	1.90812e-13	0.309157
GOBP_PURINE_NUCLEOBASE_BIOSYNTHETIC_PROCESS	1.29709e-15	1.97898e-13	0.346065
GOBP_DTMP_METABOLIC_PROCESS	1.58308e-15	2.36702e-13	0.34003

## Sheet: Sheet8__E-MTAB-6134_KEGG
ID	P.Value	adj.P.Val	logFC
KEGG_PROTEASOME	1.50167e-18	2.7931e-16	0.353304
KEGG_CELL_CYCLE	4.19837e-16	3.90449e-14	0.204818
KEGG_PYRIMIDINE_METABOLISM	2.82037e-15	1.74863e-13	0.17195
KEGG_DNA_REPLICATION	7.84259e-12	3.41681e-10	0.224722
KEGG_NUCLEOTIDE_EXCISION_REPAIR	9.18496e-12	3.41681e-10	0.186081
KEGG_P53_SIGNALING_PATHWAY	1.639e-11	5.08091e-10	0.151957
KEGG_MISMATCH_REPAIR	2.73546e-11	7.2685e-10	0.195579
KEGG_SPLICEOSOME	1.77386e-10	4.12422e-09	0.232071
KEGG_RNA_DEGRADATION	1.54023e-09	3.18314e-08	0.202878
KEGG_CALCIUM_SIGNALING_PATHWAY	3.92291e-09	7.29662e-08	-0.09777
KEGG_THYROID_CANCER	6.6572e-09	1.07347e-07	0.159239
KEGG_PROTEIN_EXPORT	6.92563e-09	1.07347e-07	0.246951
KEGG_OOCYTE_MEIOSIS	1.05847e-08	1.51443e-07	0.100158
KEGG_VASCULAR_SMOOTH_MUSCLE_CONTRACTION	2.07034e-08	2.75059e-07	-0.108887
KEGG_HUNTINGTONS_DISEASE	2.6443e-08	3.27893e-07	0.161396
KEGG_BLADDER_CANCER	3.30487e-08	3.84191e-07	0.130877
KEGG_ABC_TRANSPORTERS	5.12082e-08	5.60278e-07	-0.116411
KEGG_TAURINE_AND_HYPOTAURINE_METABOLISM	6.17213e-08	6.37787e-07	-0.191186
KEGG_UBIQUITIN_MEDIATED_PROTEOLYSIS	7.2171e-08	7.06516e-07	0.148776
KEGG_PENTOSE_PHOSPHATE_PATHWAY	8.62683e-08	8.02296e-07	0.150342
KEGG_BASE_EXCISION_REPAIR	1.15246e-07	1.00805e-06	0.14317
KEGG_OXIDATIVE_PHOSPHORYLATION	1.19232e-07	1.00805e-06	0.178091
KEGG_ALZHEIMERS_DISEASE	1.84668e-07	1.4934e-06	0.144692
KEGG_AMINO_SUGAR_AND_NUCLEOTIDE_SUGAR_METABOLISM	2.15977e-07	1.67382e-06	0.122812
KEGG_PARKINSONS_DISEASE	2.49599e-07	1.85701e-06	0.173467
KEGG_GLYCOLYSIS_GLUCONEOGENESIS	3.46888e-07	2.48158e-06	0.115822
KEGG_ARACHIDONIC_ACID_METABOLISM	5.19887e-07	3.58145e-06	-0.0982912
KEGG_PATHOGENIC_ESCHERICHIA_COLI_INFECTION	1.02267e-06	6.58731e-06	0.16903
KEGG_RIBOFLAVIN_METABOLISM	1.02705e-06	6.58731e-06	0.127487
KEGG_PURINE_METABOLISM	2.00557e-06	1.24345e-05	0.0723419
KEGG_SMALL_CELL_LUNG_CANCER	2.81237e-06	1.68742e-05	0.11403
KEGG_N_GLYCAN_BIOSYNTHESIS	5.689e-06	3.30673e-05	0.129231
KEGG_FRUCTOSE_AND_MANNOSE_METABOLISM	6.4038e-06	3.60942e-05	0.119561
KEGG_ALPHA_LINOLENIC_ACID_METABOLISM	8.49406e-06	4.61075e-05	-0.120551
KEGG_ONE_CARBON_POOL_BY_FOLATE	8.67614e-06	4.61075e-05	0.133702
KEGG_MATURITY_ONSET_DIABETES_OF_THE_YOUNG	9.00512e-06	4.65264e-05	-0.166143
KEGG_AMINOACYL_TRNA_BIOSYNTHESIS	9.86242e-06	4.95786e-05	0.127174
KEGG_TASTE_TRANSDUCTION	1.2503e-05	6.1199e-05	-0.107288
KEGG_MELANOGENESIS	1.39055e-05	6.57334e-05	-0.0649568
KEGG_HOMOLOGOUS_RECOMBINATION	1.41362e-05	6.57334e-05	0.110658
KEGG_NON_HOMOLOGOUS_END_JOINING	1.9673e-05	8.92482e-05	0.145279
KEGG_RNA_POLYMERASE	2.48069e-05	0.000109859	0.127398
KEGG_NEUROACTIVE_LIGAND_RECEPTOR_INTERACTION	2.58106e-05	0.000111646	-0.120769
KEGG_BASAL_CELL_CARCINOMA	3.18501e-05	0.000134639	-0.0927133
KEGG_PRIMARY_BILE_ACID_BIOSYNTHESIS	3.49378e-05	0.000144409	-0.119696
KEGG_BASAL_TRANSCRIPTION_FACTORS	5.39677e-05	0.0002177	0.122445
KEGG_HEDGEHOG_SIGNALING_PATHWAY	5.50101e-05	0.0002177	-0.0827158
KEGG_FOLATE_BIOSYNTHESIS	0.000111754	0.000433048	0.130723
KEGG_DORSO_VENTRAL_AXIS_FORMATION	0.000136087	0.000516575	0.0908695
KEGG_RENAL_CELL_CARCINOMA	0.000167965	0.000624828	0.112788
