# Supplementary material for: A DNA-Methylation-Driven Genes Based Prognostic Signature Reveals Immune Microenvironment in Pancreatic Cancer
Source: Front Immunol. 2022 Feb 10;13:803962. doi: 10.3389/fimmu.2022.803962 (PMC8866195; doi:10.3389/fimmu.2022.803962)
Supplement: Supplementary Table 6 — Candidate compounds identified by CMap analysis in microarray datasets. [file Table_6.xls]

## Sheet: ICGC-PACA-AU (array)
rank	cmap name	mean	enrichment	p	specificity
1	0175029-0000	-0.866	-0.957	0	0
2	felbinac	0.777	0.95	0	0
3	vancomycin	0.753	0.94	0	0
4	tanespimycin	-0.493	-0.437	0	0.0924
5	trichostatin A	-0.431	-0.383	0	0.3762
6	nadolol	0.76	0.91	6e-05	0
7	GW-8510	-0.796	-0.92	8e-05	0.0916
8	isoflupredone	0.82	0.954	0.0001	0
9	LY-294002	-0.332	-0.286	0.0001	0.3742
10	thioguanosine	-0.781	-0.9	0.00016	0.007
11	alsterpaullone	-0.775	-0.929	0.00052	0.0786
12	phenoxybenzamine	-0.688	-0.857	0.00072	0.0182
13	iohexol	0.602	0.844	0.00088	0
14	vinblastine	0.766	0.923	0.00094	0
15	resveratrol	-0.596	-0.611	0.00094	0.0741
16	0297417-0002B	-0.816	-0.917	0.00096	0.041
17	geldanamycin	-0.399	-0.478	0.00118	0.1094
18	furazolidone	0.51	0.829	0.00131	0
19	etiocholanolone	0.593	0.713	0.00153	0.0063
20	0179445-0000	-0.563	-0.613	0.00209	0.0203
21	daunorubicin	-0.694	-0.814	0.00225	0.0439
22	dantrolene	0.413	0.69	0.0023	0.0064
23	rotenone	0.37	0.807	0.00257	0
24	Prestwick-1084	-0.747	-0.808	0.00265	0.0046
25	H-7	-0.767	-0.802	0.00296	0.2273
26	biperiden	0.612	0.727	0.00348	0.0485
27	pentoxifylline	0.629	0.717	0.00411	0.0393
28	amoxicillin	-0.668	-0.783	0.00442	0.0222
29	camptothecin	-0.755	-0.864	0.00509	0.1591
30	vanoxerine	0.524	0.767	0.00567	0.0208
31	alvespimycin	-0.447	-0.47	0.00591	0.1159
32	betulinic acid	0.56	0.762	0.00605	0.0127
33	methyldopate	0.641	0.756	0.00682	0
34	quinethazone	-0.629	-0.758	0.007	0.0263
35	metacycline	-0.659	-0.748	0.00812	0.0311
36	guanabenz	0.522	0.681	0.00837	0.055
37	prochlorperazine	-0.339	-0.398	0.0086	0.1509
38	midodrine	0.555	0.674	0.00951	0.0726
39	oxedrine	0.267	0.733	0.00995	0.0055
40	fluspirilene	-0.596	-0.732	0.01044	0.0531
41	tretinoin	-0.354	-0.333	0.01078	0.1618
42	flutamide	-0.52	-0.66	0.01087	0.0065
43	MS-275	-0.753	-0.928	0.01093	0.1482
44	doxorubicin	-0.789	-0.821	0.01134	0.1654
45	adrenosterone	-0.616	-0.726	0.01154	0.0172
46	securinine	0.299	0.724	0.01158	0.0649
47	clemizole	-0.582	-0.655	0.01186	0.0136
48	ellipticine	-0.787	-0.723	0.01196	0.0763
49	leflunomide	0.445	0.72	0.01243	0.0396
50	suramin sodium	0.524	0.716	0.01325	0.0069
51	pimethixene	0.378	0.812	0.01336	0.0245
52	PHA-00745360	0.351	0.527	0.01368	0.1803
53	vorinostat	-0.457	-0.434	0.01377	0.5044
54	levcycloserine	-0.693	-0.708	0.0149	0.0567
55	cefoperazone	0.471	0.804	0.01516	0.0049
56	cephaeline	0.4	0.647	0.01536	0.4452
57	pyrithyldione	0.604	0.706	0.01538	0.0294
58	bacitracin	0.333	0.802	0.01584	0.0272
59	bemegride	0.338	0.703	0.01611	0.0083
60	podophyllotoxin	0.621	0.703	0.01611	0.1762
61	amantadine	0.539	0.701	0.01639	0.0692
62	clofazimine	0.451	0.64	0.01734	0.0769
63	ampyrone	0.425	0.639	0.01752	0
64	adenosine phosphate	0.376	0.693	0.01852	0.0124
65	apigenin	-0.622	-0.691	0.01952	0.1196
66	azacitidine	-0.725	-0.786	0.01975	0.1346
67	doxylamine	-0.469	-0.623	0.02001	0.123
68	diloxanide	0.507	0.685	0.02097	0.0407
69	solasodine	-0.56	-0.57	0.02296	0.0117
70	diphenylpyraline	0.369	0.569	0.02366	0.0395
71	alpha-estradiol	-0.389	-0.359	0.0238	0.2678
72	dinoprostone	0.387	0.677	0.02387	0.0432
73	aciclovir	0.423	0.564	0.02547	0.1367
74	luteolin	-0.56	-0.673	0.02558	0.1314
75	hyoscyamine	-0.519	-0.609	0.02567	0.0323
76	benzocaine	0.529	0.669	0.02678	0.0736
77	halcinonide	-0.533	-0.605	0.0272	0.019
78	beta-escin	-0.517	-0.559	0.02759	0.0661
79	nimesulide	-0.494	-0.667	0.02765	0.0194
80	Prestwick-1103	0.51	0.666	0.02773	0.1491
81	heliotrine	-0.529	-0.557	0.02852	0.0398
82	alprostadil	0.436	0.516	0.02858	0.2086
83	tiapride	-0.453	-0.597	0.0303	0.0284
84	ethisterone	0.293	0.552	0.03035	0.0452
85	gentamicin	0.535	0.66	0.0304	0.15
86	niflumic acid	0.28	0.656	0.03262	0.0147
87	sulconazole	-0.578	-0.652	0.03443	0.0921
88	dapsone	0.508	0.592	0.03495	0.0663
89	lasalocid	0.501	0.651	0.03513	0.1961
90	5707885	-0.282	-0.649	0.03571	0.1008
91	CP-645525-01	-0.637	-0.739	0.0362	0.0821
92	ivermectin	-0.571	-0.585	0.03643	0.0873
93	Prestwick-1085	-0.528	-0.648	0.03648	0.0414
94	acebutolol	0.388	0.587	0.03721	0.0347
95	pargyline	-0.567	-0.646	0.03766	0.1243
96	puromycin	-0.46	-0.644	0.03821	0.2164
97	bendroflumethiazide	-0.505	-0.539	0.03836	0.0805
98	Prestwick-1080	-0.563	-0.644	0.03847	0.1173
99	W-13	0.476	0.859	0.04014	0.0368
100	sulfadoxine	-0.628	-0.729	0.04082	0.0335
101	nortriptyline	-0.469	-0.637	0.04176	0.0876
102	dexpanthenol	-0.483	-0.637	0.04187	0.0571
103	karakoline	0.411	0.53	0.04267	0.0535
104	butoconazole	-0.481	-0.633	0.04408	0.0611
105	carbarsone	-0.531	-0.632	0.04468	0.0411
106	scriptaid	-0.646	-0.721	0.04485	0.2604
107	chlorzoxazone	-0.55	-0.632	0.04492	0.1457
108	terbutaline	0.314	0.632	0.04552	0.0366
109	vincamine	0.328	0.525	0.04553	0.1901
110	droperidol	-0.444	-0.63	0.04589	0.0333
111	brompheniramine	-0.345	-0.629	0.04673	0.0141
112	azapropazone	0.47	0.711	0.04707	0.0788
113	medrysone	-0.494	-0.524	0.04736	0.4541
114	moracizine	0.276	0.629	0.04737	0.0373
115	myosmine	0.315	0.522	0.04757	0.1603
116	ribavirin	0.528	0.628	0.04776	0.1063
117	corynanthine	-0.645	-0.713	0.04803	0.0544
118	succinylsulfathiazole	0.379	0.626	0.04882	0.0141
119	Prestwick-642	0.362	0.625	0.04971	0.1856

## Sheet: E-MTAB-6134
rank	cmap name	mean	enrichment	p	specificity
1	trichostatin A	-0.31	-0.228	0	0.7525
2	adiphenine	0.841	0.91	4e-05	0
3	isoflupredone	0.84	0.941	0.00026	0.0052
4	atractyloside	0.649	0.832	0.00028	0.0056
5	viomycin	0.748	0.873	0.00036	0.0116
6	LY-294002	-0.389	-0.254	0.00062	0.454
7	thiamphenicol	0.747	0.796	0.00084	0.0185
8	isoxicam	0.694	0.782	0.00104	0.0305
9	nadolol	0.685	0.839	0.00105	0.011
10	cefamandole	0.627	0.838	0.00107	0
11	tranexamic acid	0.65	0.779	0.00116	0.0061
12	chenodeoxycholic acid	0.666	0.829	0.00127	0
13	Prestwick-1082	0.764	0.911	0.00146	0.0053
14	phthalylsulfathiazole	-0.745	-0.756	0.00156	0.0201
15	PHA-00745360	0.57	0.625	0.0016	0.0601
16	thioguanosine	-0.724	-0.828	0.00165	0.0141
17	apigenin	-0.793	-0.826	0.00177	0.0272
18	etiocholanolone	0.565	0.702	0.00183	0.0127
19	procaine	-0.725	-0.747	0.00194	0.0152
20	medrysone	-0.763	-0.693	0.00209	0.0541
21	trimethobenzamide	0.612	0.75	0.00234	0.0184
22	sulconazole	-0.746	-0.809	0.00261	0
23	felbinac	0.637	0.803	0.00284	0.0292
24	repaglinide	-0.754	-0.801	0.00304	0
25	estradiol	0.165	0.29	0.00321	0.2076
26	lisuride	0.646	0.73	0.0033	0.0368
27	gentamicin	0.696	0.796	0.00334	0.0063
28	naringenin	0.689	0.79	0.0039	0.0106
29	timolol	0.64	0.786	0.00408	0.0112
30	3-acetamidocoumarin	0.698	0.783	0.00412	0.0506
31	guanabenz	0.619	0.716	0.00421	0.011
32	CP-320650-01	0.459	0.58	0.00427	0.0405
33	Prestwick-692	0.646	0.777	0.00464	0.0546
34	trihexyphenidyl	0.695	0.863	0.00481	0.0335
35	DL-thiorphan	-0.847	-0.949	0.00571	0.0171
36	gliclazide	-0.762	-0.765	0.00619	0.01
37	canadine	0.635	0.76	0.00627	0.0614
38	colistin	0.55	0.76	0.00627	0.0055
39	meticrane	-0.765	-0.69	0.00653	0.0439
40	genistein	0.256	0.396	0.00665	0.157
41	diethylstilbestrol	0.546	0.638	0.00685	0.079
42	merbromin	0.644	0.691	0.00703	0.0688
43	fludrocortisone	0.496	0.557	0.00712	0.1471
44	lycorine	0.559	0.688	0.00729	0.1235
45	iproniazid	0.498	0.688	0.00731	0.0279
46	trioxysalen	-0.721	-0.753	0.00746	0.0051
47	podophyllotoxin	0.736	0.747	0.00782	0.0905
48	dapsone	0.475	0.68	0.00855	0.0111
49	cycloserine	-0.756	-0.741	0.00891	0.0165
50	ginkgolide A	-0.768	-0.739	0.00915	0.065
51	monensin	0.537	0.62	0.00928	0.2169
52	cyclobenzaprine	0.524	0.737	0.00929	0.0104
53	levonorgestrel	-0.615	-0.622	0.00946	0.0765
54	Prestwick-691	0.664	0.829	0.0101	0.0313
55	luteolin	-0.726	-0.729	0.0109	0.0457
56	Prestwick-1103	0.591	0.728	0.01092	0.0559
57	eucatropine	-0.685	-0.612	0.01102	0.1094
58	meclofenoxate	-0.531	-0.611	0.01146	0.0644
59	0175029-0000	-0.7	-0.61	0.01156	0.1549
60	pargyline	-0.679	-0.723	0.012	0.0487
61	milrinone	-0.745	-0.816	0.0123	0.0215
62	ikarugamycin	0.63	0.816	0.0123	0.0389
63	GW-8510	-0.754	-0.718	0.01273	0.3053
64	alpha-estradiol	-0.5	-0.384	0.01275	0.224
65	naltrexone	0.3	0.656	0.01302	0.0448
66	meteneprost	0.539	0.716	0.01325	0.0489
67	rimexolone	-0.779	-0.711	0.01416	0.0466
68	Prestwick-642	0.557	0.711	0.01436	0.0659
69	amitriptyline	0.475	0.595	0.0144	0.1796
70	diphenhydramine	0.628	0.651	0.01442	0.0678
71	lasalocid	0.615	0.71	0.01452	0.1029
72	skimmianine	-0.709	-0.709	0.0148	0.0421
73	camptothecin	-0.706	-0.803	0.01542	0.2614
74	bisacodyl	-0.616	-0.704	0.01576	0.0484
75	PF-00539745-00	0.62	0.802	0.01596	0.0339
76	acemetacin	0.451	0.701	0.01641	0.0337
77	heptaminol	0.597	0.643	0.0165	0.1687
78	etomidate	-0.74	-0.796	0.01723	0.0197
79	chlorogenic acid	0.387	0.698	0.01725	0.0111
80	daunorubicin	-0.729	-0.699	0.01727	0.114
81	ambroxol	0.622	0.698	0.01731	0.1177
82	tyloxapol	-0.691	-0.697	0.01774	0.099
83	doxazosin	-0.657	-0.697	0.01778	0.0872
84	amiodarone	-0.67	-0.629	0.01818	0.0659
85	sulfadimethoxine	0.476	0.635	0.0184	0.1469
86	biperiden	0.515	0.634	0.01856	0.2242
87	isocarboxazid	0.348	0.632	0.01931	0.0414
88	terazosin	0.572	0.689	0.01932	0.0506
89	ondansetron	0.476	0.689	0.0195	0.0447
90	finasteride	0.4	0.579	0.01961	0.0878
91	estriol	-0.666	-0.691	0.01971	0.0644
92	H-7	-0.607	-0.686	0.02099	0.4242
93	cinchonine	0.582	0.683	0.02156	0.2
94	levopropoxyphene	0.364	0.683	0.0218	0.0063
95	clorsulon	0.658	0.682	0.02184	0.0702
96	clioquinol	-0.463	-0.618	0.02187	0.0248
97	roxithromycin	-0.71	-0.68	0.02312	0.0778
98	chrysin	-0.765	-0.774	0.02356	0.0354
99	dextromethorphan	-0.619	-0.678	0.02383	0.066
100	eticlopride	0.531	0.677	0.02395	0.0889
101	ronidazole	-0.717	-0.773	0.02414	0.0379
102	vancomycin	0.534	0.676	0.02421	0.0719
103	Prestwick-1084	-0.745	-0.676	0.02455	0.1767
104	morantel	-0.726	-0.611	0.02461	0.181
105	indoprofen	0.453	0.674	0.02471	0.0617
106	levobunolol	0.549	0.674	0.02475	0.0769
107	naproxen	0.3	0.467	0.02502	0.0566
108	levomepromazine	0.573	0.671	0.02586	0.2195
109	aciclovir	0.393	0.562	0.0265	0.1367
110	atracurium besilate	0.674	0.762	0.02684	0.0636
111	tanespimycin	-0.297	-0.184	0.02692	0.7395
112	famprofazone	-0.478	-0.56	0.02707	0.0977
113	carbimazole	0.585	0.761	0.02732	0.0723
114	sulfamethoxypyridazine	-0.525	-0.603	0.02786	0.1485
115	omeprazole	-0.708	-0.666	0.02815	0.1133
116	8-azaguanine	-0.772	-0.665	0.02851	0.1678
117	Prestwick-685	-0.555	-0.598	0.02992	0.0526
118	guanadrel	0.377	0.602	0.03024	0.1092
119	dequalinium chloride	-0.617	-0.66	0.03044	0.1035
120	ketotifen	0.46	0.657	0.03197	0.0737
121	piperidolate	-0.713	-0.75	0.03209	0.0876
122	ifenprodil	-0.694	-0.656	0.03223	0.1035
123	ethotoin	-0.656	-0.549	0.03266	0.1833
124	hexestrol	-0.641	-0.653	0.03364	0.1022
125	tretinoin	-0.397	-0.296	0.03388	0.25
126	karakoline	0.393	0.543	0.03488	0.0321
127	methyldopate	0.374	0.648	0.0364	0.0286
128	resveratrol	-0.587	-0.449	0.03649	0.3056
129	streptozocin	0.431	0.647	0.03702	0.0595
130	acepromazine	-0.677	-0.647	0.03702	0.0904
131	alsterpaullone	-0.742	-0.737	0.03728	0.2429
132	zardaverine	0.353	0.647	0.0373	0.0652
133	trifluoperazine	-0.324	-0.339	0.03766	0.3462
134	isoniazid	0.512	0.585	0.03801	0.0861
135	apramycin	-0.598	-0.645	0.03804	0.1422
136	vigabatrin	0.578	0.732	0.0382	0.1294
137	triflusal	-0.697	-0.734	0.03876	0.1026
138	iopamidol	0.499	0.644	0.03893	0.1384
139	norethisterone	-0.629	-0.643	0.03893	0.0549
140	nipecotic acid	-0.661	-0.642	0.03917	0.0851
141	dipyridamole	-0.608	-0.538	0.03917	0.1534
142	anisomycin	0.45	0.642	0.03981	0.4433
143	sirolimus	-0.328	-0.207	0.04055	0.6507
144	metoprolol	0.337	0.639	0.04152	0.0497
145	cefalexin	-0.647	-0.575	0.04157	0.2011
146	antimycin A	-0.596	-0.575	0.04175	0.1269
147	iohexol	0.442	0.638	0.04178	0.1314
148	N-acetyl-L-leucine	-0.679	-0.637	0.04182	0.1066
149	liothyronine	-0.634	-0.637	0.04187	0.0777
150	riboflavin	-0.649	-0.636	0.04215	0.1309
151	thioperamide	0.461	0.578	0.04246	0.1966
152	benzathine benzylpenicillin	0.538	0.637	0.04251	0.1486
153	propafenone	-0.654	-0.633	0.04424	0.1049
154	Prestwick-857	0.383	0.63	0.04677	0.1161
155	etamsylate	-0.677	-0.628	0.04683	0.1386
156	cyclic adenosine monophosphate	0.468	0.628	0.04798	0.1076
157	meclozine	-0.569	-0.564	0.04822	0.1195
158	Gly-His-Lys	0.742	0.708	0.04855	0.2079
159	bufexamac	-0.635	-0.625	0.04884	0.1
160	bepridil	-0.607	-0.624	0.04927	0.1364
161	hexetidine	0.514	0.625	0.04933	0.2579
162	dexpropranolol	-0.672	-0.71	0.0495	0.051

## Sheet: GSE 62452
rank	cmap name	mean	enrichment	p	specificity
1	podophyllotoxin	0.74	0.975	0	0
2	thiostrepton	-0.794	-0.959	0	0.0093
3	resveratrol	-0.714	-0.772	0	0.0093
4	phenoxybenzamine	-0.785	-0.929	2e-05	0.0091
5	methotrexate	-0.485	-0.7	0.00014	0.0069
6	15-delta prostaglandin J2	-0.357	-0.536	0.00018	0.0902
7	monobenzone	-0.709	-0.855	0.0008	0
8	chrysin	-0.732	-0.913	0.00116	0
9	bufexamac	-0.692	-0.831	0.00147	0
10	6-bromoindirubin-3'-oxime	-0.354	-0.648	0.00196	0.0561
11	0175029-0000	-0.613	-0.689	0.00217	0.0775
12	apomorphine	-0.634	-0.742	0.00224	0
13	N6-methyladenosine	0.43	0.806	0.00263	0.006
14	alprostadil	0.338	0.631	0.00285	0.0535
15	pioglitazone	-0.219	-0.518	0.00306	0.0606
16	betaxolol	-0.607	-0.8	0.0031	0
17	oxamniquine	0.376	0.798	0.0032	0
18	metitepine	0.371	0.796	0.00338	0.0152
19	PF-00539745-00	0.535	0.876	0.00357	0
20	naltrexone	0.309	0.712	0.00465	0.0075
21	tranexamic acid	0.51	0.71	0.00475	0.0552
22	cisapride	-0.58	-0.781	0.00477	0.0068
23	guanfacine	-0.498	-0.699	0.00543	0.0111
24	pyrithyldione	0.536	0.751	0.0075	0.0235
25	withaferin A	-0.605	-0.75	0.00778	0.1148
26	vinburnine	0.504	0.747	0.00786	0.0351
27	memantine	0.445	0.743	0.00824	0
28	hydroquinine	0.421	0.734	0.00979	0.0234
29	0173570-0000	-0.577	-0.616	0.01033	0.0949
30	lycorine	0.436	0.663	0.01143	0.1667
31	fenbufen	-0.43	-0.607	0.01228	0.0174
32	medrysone	-0.514	-0.607	0.01236	0.2054
33	oleandomycin	-0.41	-0.65	0.01278	0.0109
34	cefoperazone	0.399	0.814	0.0129	0.0049
35	semustine	-0.274	-0.714	0.01343	0.0593
36	eldeline	-0.523	-0.602	0.01392	0.0291
37	thioguanosine	-0.601	-0.711	0.01414	0.0916
38	nicardipine	-0.407	-0.711	0.01416	0.0065
39	cortisone	-0.586	-0.808	0.0142	0.0157
40	amiodarone	-0.525	-0.643	0.0146	0.0599
41	luteolin	-0.621	-0.709	0.0148	0.0629
42	PF-00562151-00	0.257	0.52	0.01502	0.0196
43	benfluorex	0.256	0.701	0.01643	0.0407
44	apigenin	-0.611	-0.698	0.01751	0.1087
45	procyclidine	-0.418	-0.696	0.01796	0.0115
46	PNU-0251126	-0.398	-0.583	0.01855	0.0733
47	bromocriptine	-0.502	-0.627	0.01878	0.0409
48	5707885	-0.404	-0.693	0.01906	0.0504
49	dexibuprofen	-0.439	-0.691	0.01942	0.0173
50	niridazole	-0.448	-0.69	0.01995	0.0219
51	digoxigenin	0.331	0.63	0.02005	0.1798
52	hydroxyzine	-0.374	-0.622	0.02005	0.0131
53	enoxacin	-0.465	-0.688	0.02031	0.0062
54	megestrol	-0.239	-0.688	0.02051	0.0068
55	nalidixic acid	-0.423	-0.62	0.02095	0.027
56	tolazamide	0.416	0.775	0.02285	0.0283
57	terazosin	0.486	0.679	0.02308	0.0562
58	lomustine	-0.333	-0.679	0.02345	0.1549
59	puromycin	-0.447	-0.677	0.02401	0.1343
60	tetraethylenepentamine	0.206	0.565	0.02493	0.0073
61	irinotecan	-0.597	-0.769	0.02542	0.163
62	Prestwick-1083	0.426	0.765	0.0259	0.0073
63	levomepromazine	0.486	0.668	0.02688	0.2244
64	cycloserine	-0.533	-0.663	0.0289	0.1099
65	rilmenidine	-0.209	-0.66	0.03036	0.0548
66	PF-00875133-00	0.356	0.749	0.03107	0.0121
67	cefapirin	0.232	0.656	0.03262	0.0231
68	pepstatin	0.467	0.654	0.03342	0.0208
69	desipramine	-0.264	-0.653	0.03364	0.0328
70	adenosine phosphate	0.461	0.652	0.03426	0.0248
71	Prestwick-682	-0.306	-0.652	0.03438	0.0629
72	5194442	-0.441	-0.65	0.03527	0.0701
73	abamectin	-0.496	-0.65	0.03543	0.0556
74	STOCK1N-35215	-0.647	-0.741	0.03553	0.0299
75	felbinac	0.448	0.649	0.03589	0.2281
76	fendiline	0.383	0.735	0.03615	0.0628
77	levodopa	-0.38	-0.581	0.03839	0.0505
78	etiocholanolone	0.398	0.536	0.03866	0.2975
79	repaglinide	-0.506	-0.642	0.03943	0.152
80	gliclazide	-0.549	-0.642	0.03945	0.17
81	hycanthone	-0.279	-0.642	0.03957	0.0504
82	meclocycline	-0.254	-0.641	0.03965	0.0227
83	etamivan	-0.464	-0.636	0.04255	0.11
84	meclofenamic acid	0.369	0.577	0.04266	0.0983
85	neomycin	-0.362	-0.571	0.04356	0.0585
86	acetohexamide	-0.353	-0.634	0.04368	0.0284
87	acacetin	-0.337	-0.529	0.04388	0.1271
88	metaraminol	-0.512	-0.633	0.04408	0.0223
89	daunorubicin	-0.561	-0.631	0.04538	0.2018
90	glibenclamide	-0.522	-0.63	0.04589	0.0804
91	MG-262	-0.495	-0.718	0.04617	0.2441
92	ethisterone	0.3	0.522	0.04789	0.0581
93	nipecotic acid	-0.503	-0.626	0.04824	0.1011
94	16,16-dimethylprostaglandin E2	0.321	0.708	0.04865	0.0539
95	isoniazid	0.325	0.566	0.04928	0.1258
96	succinylsulfathiazole	0.285	0.625	0.04955	0.0141

## Sheet: GSE78229
rank	cmap name	mean	enrichment	p
1	podophyllotoxin	0.751	0.97	0
2	thiostrepton	-0.758	-0.957	0
3	resveratrol	-0.695	-0.765	0
4	phenoxybenzamine	-0.749	-0.927	2e-05
5	methotrexate	-0.41	-0.688	0.00024
6	15-delta prostaglandin J2	-0.398	-0.51	0.00036
7	chrysin	-0.726	-0.925	0.00072
8	monobenzone	-0.69	-0.839	0.00119
9	0175029-0000	-0.589	-0.701	0.00163
10	amiodarone	-0.604	-0.746	0.00202
11	pindolol	0.431	0.75	0.00234
12	alprostadil	0.332	0.64	0.00234
13	6-bromoindirubin-3'-oxime	-0.429	-0.639	0.00244
14	dantrolene	0.334	0.684	0.0025
15	etilefrine	0.442	0.806	0.00265
16	N6-methyladenosine	0.406	0.802	0.0029
17	Prestwick-983	0.59	0.886	0.00298
18	betaxolol	-0.61	-0.795	0.00348
19	pioglitazone	-0.211	-0.512	0.00356
20	dobutamine	0.366	0.773	0.00501
21	cisapride	-0.549	-0.769	0.00573
22	PF-00562151-00	0.248	0.566	0.00578
23	guanfacine	-0.482	-0.692	0.00619
24	memantine	0.433	0.756	0.00682
25	withaferin A	-0.579	-0.745	0.00832
26	vinburnine	0.505	0.74	0.00869
27	pyrithyldione	0.521	0.729	0.01076
28	apigenin	-0.607	-0.724	0.0118
29	hydroquinine	0.413	0.722	0.01182
30	irinotecan	-0.61	-0.814	0.01278
31	oleandomycin	-0.417	-0.649	0.01302
32	luteolin	-0.598	-0.716	0.01325
33	semustine	-0.255	-0.715	0.01339
34	lycorine	0.412	0.653	0.01374
35	cefoperazone	0.4	0.81	0.01404
36	rotenone	0.296	0.711	0.01412
37	megestrol	-0.327	-0.709	0.01484
38	ciprofloxacin	0.437	0.649	0.01492
39	0173570-0000	-0.548	-0.593	0.01597
40	fluvastatin	0.246	0.703	0.01613
41	ethotoin	-0.508	-0.587	0.01728
42	digoxigenin	0.322	0.636	0.01806
43	thioguanosine	-0.558	-0.695	0.01822
44	chlortalidone	0.46	0.694	0.0183
45	famotidine	-0.34	-0.628	0.0183
46	tolazamide	0.405	0.79	0.01865
47	acacetin	-0.389	-0.581	0.01881
48	bromocriptine	-0.504	-0.626	0.019
49	procyclidine	-0.41	-0.685	0.02129
50	5707885	-0.374	-0.685	0.02137
51	lasalocid	0.491	0.682	0.022
52	pentoxyverine	-0.558	-0.683	0.02216
53	niridazole	-0.46	-0.682	0.02222
54	Prestwick-1083	0.416	0.774	0.02316
55	tetraethylenepentamine	0.208	0.568	0.02398
56	dexibuprofen	-0.425	-0.674	0.02528
57	hydroxyzine	-0.362	-0.61	0.02537
58	levamisole	-0.565	-0.673	0.0255
59	myosmine	0.226	0.551	0.03061
60	PF-00875133-00	0.349	0.75	0.03077
61	levomepromazine	0.474	0.658	0.03157
62	abamectin	-0.475	-0.654	0.03338
63	levodopa	-0.377	-0.59	0.0338
64	felbinac	0.447	0.653	0.0339
65	harmine	-0.412	-0.653	0.034
66	hycanthone	-0.27	-0.652	0.03471
67	rilmenidine	-0.206	-0.65	0.03555
68	valinomycin	0.275	0.65	0.03583
69	etamivan	-0.48	-0.648	0.03642
70	allantoin	-0.433	-0.583	0.03699
71	vinblastine	0.507	0.733	0.03718
72	metitepine	0.264	0.645	0.03841
73	STOCK1N-35215	-0.625	-0.735	0.03846
74	adenosine phosphate	0.45	0.644	0.03863
75	canrenoic acid	-0.528	-0.643	0.03879
76	zuclopenthixol	0.36	0.642	0.04018
77	diloxanide	0.31	0.639	0.04132
78	fendiline	0.364	0.722	0.04222
79	pepstatin	0.453	0.637	0.04245
80	cefepime	0.231	0.636	0.04291
81	puromycin	-0.315	-0.635	0.04303
82	cefamandole	0.405	0.634	0.04404
83	cytisine	0.403	0.634	0.04416
84	repaglinide	-0.496	-0.633	0.04434
85	glibenclamide	-0.521	-0.632	0.0444
86	vincamine	0.387	0.526	0.04545
87	alimemazine	-0.332	-0.629	0.04617
88	MG-262	-0.458	-0.717	0.04661
89	cinchocaine	-0.498	-0.566	0.04684
90	meclofenamic acid	0.36	0.568	0.04828
91	gliclazide	-0.545	-0.625	0.04886
92	etiocholanolone	0.366	0.519	0.04946
