# Supplementary material for: A DNA-Methylation-Driven Genes Based Prognostic Signature Reveals Immune Microenvironment in Pancreatic Cancer
Source: Front Immunol. 2022 Feb 10;13:803962. doi: 10.3389/fimmu.2022.803962 (PMC8866195; doi:10.3389/fimmu.2022.803962)
Supplement: Supplementary Table 7 — Characteristics of PACA samples collected in our center. [file Table_7.xls]

## Sheet: Sheet1
Patient	GPRC5A_Tumour	GPRC5A_Normal	SOWAHC_Tumour	SOWAHC_Normal	S100A14_Tumour	S100A14_Normal	ARNTL2_Tumour	ARNTL2_Normal	Location	Age	Gender*	T_stage	N_stage	M_stage	TNM	TNM_stage	Survival_sta	OS _days	OS_years	Reccurrent_status	RFS_days	RFS_years
P1	0.563931	0.511303	0.576185	0.50805	0.576432	0.511139	0.562788	0.511139	A1,A2	48	M	3	0	0	T3N0M0	2	1	432	1.18356	0	432	1.18356
P2	0.610808	0.520949	0.595399	0.510766	0.601536	0.51061	0.589197	0.51061	A3,A4	45	F	3	1	0	T3N1M0	2	1	285	0.780822	1	180	0.493151
P3	0.572652	0.513413	0.575262	0.534921	0.592577	0.540079	0.562829	0.540079	A5,A6	49	M	2	0	0	T2N0M0	1	1	639	1.75068	1	546	1.49589
P4	0.538963	0.505114	0.588832	0.532274	0.611523	0.526924	0.570098	0.526924	A7,A8	57	M	1	0	0	T1N0M0	1	1	765	2.09589	1	602	1.64932
P5	0.54654	0.505573	0.583521	0.539376	0.566282	0.537726	0.546566	0.537726	A9,A10	50	F	2	0	0	T2N0M0	1	0	843	2.30959	0	843	2.30959
P6	0.572392	0.497064	0.586444	0.516566	0.582815	0.507662	0.563178	0.507662	A11,A12	68	M	3	2	0	T3N2M0	3	1	606	1.66027	1	423	1.1589
P7	0.568461	0.511956	0.589424	0.527971	0.56803	0.5159	0.560113	0.5159	B1,B2	61	F	3	2	0	T3N2M0	3	1	479	1.31233	0	479	1.31233
P8	0.564715	0.509206	0.569876	0.51956	0.54681	0.519301	0.548048	0.519301	B3,B4	60	M	1	0	0	T1N0M0	1	1	796	2.18082	0	796	2.18082
P9	0.567869	0.54857	0.5687	0.523623	0.573748	0.524375	0.546016	0.524375	B5,B6	69	M	1	1	0	T1N1M0	2	1	567	1.55342	1	500	1.36986
P10	0.575692	0.545859	0.579835	0.528236	0.573765	0.517602	0.557788	0.517602	B7,B8	44	F	2	0	0	T2N0M0	1	1	423	1.1589	1	300	0.821918
P11	0.55916	0.51337	0.563267	0.530968	0.550318	0.524707	0.551574	0.524707	B9,B10	62	M	2	0	0	T2N0M0	1	0	1103	3.02192	0	1103	3.02192
P12	0.563227	0.517843	0.577316	0.527104	0.585414	0.520299	0.556455	0.520299	B11,B12	56	M	2	0	0	T2N0M0	2	1	235	0.643836	1	210	0.575342
P13	0.56366	0.49849	0.595118	0.513095	0.579042	0.506152	0.555534	0.506152	B13,B14	68	M	3	2	0	T3N2M0	3	1	293	0.80274	1	210	0.575342
P14	0.57372	0.508072	0.585529	0.523137	0.574604	0.519452	0.570524	0.519452	C3,C4	65	F	2	0	0	T2N0M0	1	1	739	2.02466	0	739	2.02466
P15	0.56406	0.504848	0.584591	0.526187	0.589994	0.522576	0.566611	0.522576	C7,C8	66	M	2	1	0	T2N1M0	2	1	524	1.43562	1	480	1.31507
P16	0.587497	0.50311	0.621228	0.520535	0.617359	0.512169	0.59492	0.512169	C9,C10	49	F	3	1	0	T3N1M0	2	1	538	1.47397	1	360	0.986301
P17	0.568113	0.512731	0.584473	0.559784	0.585414	0.520299	0.558536	0.520299	C11,C12	66	M	2	0	0	T2N0M0	1	1	656	1.79726	1	420	1.15068
P18	0.572535	0.506522	0.58423	0.514837	0.568228	0.523495	0.568228	0.523495	D1,D2	55	M	2	0	0	T2N0M0	1	1	643	1.76164	1	547	1.49863
P19	0.55305	0.507922	0.544755	0.509867	0.547633	0.516409	0.547633	0.516409	D3,D4	63	M	3	1	0	T3N1M0	2	1	473	1.29589	1	363	0.994521
P20	0.560779	0.512968	0.591221	0.525641	0.559601	0.531971	0.559601	0.531971	D7,D8	64	M	3	0	0	T3N0M0	2	1	698	1.91233	1	485	1.32877
P21	0.551471	0.517369	0.558111	0.520235	0.55914	0.539957	0.55914	0.539957	D11,D12	62	M	3	0	0	T3N0M0	2	1	830	2.27397	1	661	1.81096
P22	0.527667	0.503375	0.556872	0.538594	0.555444	0.521961	0.555444	0.521961	D13,D14	65	M	2	0	0	T2N0M0	1	0	922	2.52603	0	922	2.52603
P23	0.577387	0.515962	0.575327	0.512396	0.58448	0.506712	0.58448	0.506712	E1,E2	65	M	3	2	0	T3N2M0	3	1	243	0.665753	1	185	0.506849
P24	0.56484	0.514291	0.571621	0.514995	0.562419	0.517928	0.562419	0.517928	E7,E8	66	M	2	1	0	T2N1M0	2	1	369	1.01096	0	369	1.01096
P25	0.588393	0.522468	0.58488	0.511921	0.592647	0.514121	0.592647	0.514121	E11,E12	59	F	4	0	0	T4N0M0	3	1	391	1.07123	1	300	0.821918
P26	0.571397	0.513011	0.583044	0.50905	0.602274	0.533048	0.602274	0.533048	E13,E14	58	M	3	0	0	T3N0M0	2	1	350	0.958904	1	300	0.821918
P27	0.549784	0.51636	0.561416	0.513316	0.574746	0.504239	0.574746	0.504239	F1,F2	59	F	2	0	0	T2N0M0	1	0	1232	3.37534	1	1187	3.25205
P28	0.579245	0.53159	0.575616	0.53579	0.574564	0.527628	0.574564	0.527628	F5,F6	50	M	2	1	0	T2N1M0	2	0	690	1.89041	0	543	1.48767
P29	0.558118	0.505382	0.566952	0.510234	0.569185	0.51173	0.569185	0.51173	F7,F8	60	F	2	1	0	T2N1M0	2	1	722	1.97808	1	600	1.64384
P30	0.540408	0.505874	0.556429	0.504089	0.566621	0.515	0.566621	0.515	F9,F10	64	M	1	0	0	T1N0M0	1	1	683	1.87123	1	542	1.48493
P31	0.563112	0.513875	0.584814	0.528885	0.56654	0.525269	0.56654	0.525269	F11,F12	59	F	3	1	0	T3N1M0	2	1	273	0.747945	0	273	0.747945
P32	0.561195	0.532936	0.559268	0.538104	0.556298	0.521888	0.556298	0.521888	F13,F14	35	F	3	1	0	T3N1M0	2	1	583	1.59726	1	380	1.0411
P33	0.550976	0.514798	0.564931	0.514789	0.545406	0.513441	0.545406	0.513441	G1,G2	58	M	2	1	0	T2N1M0	2	1	821	2.24932	0	821	2.24932
P34	0.569208	0.51083	0.564092	0.518455	0.565477	0.513134	0.565477	0.513134	G3,G4	66	F	3	0	0	T3N0M0	2	0	793	2.1726	1	620	1.69863
P35	0.549005	0.512357	0.571106	0.520691	0.566651	0.515413	0.566651	0.515413	G7,G8	68	M	2	0	0	T2N0M0	1	1	768	2.10411	0	768	2.10411
P36	0.543245	0.524105	0.54245	0.539051	0.547867	0.529085	0.547867	0.529085	G9,G10	52	M	1	0	0	T1N0M0	1	1	929	2.54521	1	784	2.14795
P37	0.558239	0.514264	0.576546	0.531519	0.570678	0.528068	0.570678	0.528068	G11,G12	64	F	2	0	0	T2N0M0	1	0	1385	3.79452	0	1385	3.79452
P38	0.552191	0.531044	0.570015	0.520787	0.573011	0.524175	0.573011	0.524175	G13,G14	65	M	2	0	0	T2N0M0	1	0	1325	3.63014	1	1289	3.53151
P39	0.55124	0.511364	0.5777	0.528325	0.553458	0.515168	0.553458	0.515168	H1,H2	65	F	3	1	0	T3N1M0	2	1	342	0.936986	1	290	0.794521
P40	0.562062	0.501673	0.582791	0.513732	0.565377	0.501034	0.565377	0.501034	H3,H4	55	F	3	0	0	T3N0M0	2	1	351	0.961644	0	351	0.961644
P41	0.561387	0.511098	0.56897	0.5201	0.571244	0.523595	0.571244	0.523595	H5,H6	54	M	2	0	0	T2N0M0	1	1	663	1.81644	0	663	1.81644
P42	0.56999	0.524214	0.581117	0.517851	0.584436	0.537771	0.584436	0.537771	H7,H8	68	M	2	1	0	T2N1M0	2	1	501	1.3726	1	369	1.01096
P43	0.575332	0.524597	0.568841	0.536877	0.579283	0.542472	0.579283	0.542472	H9,H10	43	M	3	1	0	T3N1M0	2	1	564	1.54521	1	402	1.10137
P44	0.584751	0.531006	0.582252	0.542516	0.60521	0.547341	0.60521	0.547341	H11,H12	63	M	3	0	0	T3N0M0	2	1	369	1.01096	1	360	0.986301
P45	0.558912	0.514484	0.590781	0.529262	0.573552	0.519782	0.573552	0.519782	I1,I2	35	F	1	1	0	T1N1M0	2	1	805	2.20548	1	615	1.68493
P46	0.573078	0.515672	0.580002	0.535581	0.591261	0.533203	0.591261	0.533203	I3,I4	53	M	2	2	0	T2N2M0	3	1	467	1.27945	1	365	1
P47	0.551524	0.521239	0.608766	0.542553	0.577968	0.525184	0.577968	0.525184	I5,I6	64	F	2	1	0	T2N1M0	2	1	923	2.52877	0	923	2.52877
P48	0.54832	0.504016	0.567995	0.507846	0.558911	0.52235	0.558911	0.52235	I7,I8	67	F	3	0	0	T3N0M0	2	0	1012	2.7726	0	1012	2.7726
P49	0.566523	0.504336	0.56115	0.513013	0.582781	0.523835	0.582781	0.523835	I9,I10	63	M	3	0	0	T3N0M0	2	1	494	1.35342	1	391	1.07123
P50	0.572278	0.502033	0.578758	0.510642	0.578679	0.514281	0.578679	0.514281	J1,J2	75	F	3	0	0	T3N0M0	2	1	516	1.4137	0	516	1.4137
P51	0.551618	0.506356	0.562785	0.511385	0.560829	0.527408	0.560829	0.527408	J5,J6	67	F	3	0	0	T3N0M0	2	1	893	2.44658	1	757	2.07397
P52	0.558266	0.518707	0.509253	0.513917	0.574577	0.529515	0.574577	0.529515	J7,J8	45	F	3	0	0	T3N0M0	2	1	696	1.90685	0	696	1.90685
Gender: M-male, F-female
OS: overall survival
RFS: reccurence free survival
